# Supplementary material for: Construction of a de novo assembly pipeline using multiple transcriptome data sets from Cypripedium macranthos (Orchidaceae)
Source: PLoS One. 2023 Jun 6;18(6):e0286804. doi: 10.1371/journal.pone.0286804 (PMC10243633; doi:10.1371/journal.pone.0286804)
Supplement: S1 Table — (XLSX) [file pone.0286804.s005.xlsx]

## Sheet: Supplementary_Table_S1
S1 Table. Annotation of the contigs from the DIAMOND blastx search.
Gene ID	Description
evgLocus_100004.p2	XP_001699082.1 uncharacterized protein CHLRE 13g606050v5 [Chlamydomonas reinhardtii]
evgLocus_100004.p1	XP_023926126.1 transmembrane 9 superfamily member 1-like [Quercus suber]
evgLocus_100023.p1	XP_020582349.1 putative pentatricopeptide repeat-containing protein At5g59900 [Phalaenopsis equestris]
evgLocus_100030.p1	XP_020679710.1 uncharacterized protein At5g02240 [Dendrobium catenatum]
evgLocus_10005.p1	XP_020590226.1 hexose carrier protein HEX6-like [Phalaenopsis equestris]
evgLocus_100091.p1	XP_028124901.1 probable magnesium transporter NIPA2 isoform X1 [Camellia sinensis]
evgLocus_100133.p1	XP_010435997.1 PREDICTED: glycerol-3-phosphate dehydrogenase [NAD(+)] 1, chloroplastic [Camelina sativa]
evgLocus_100171.p1	XP_020570732.1 LOW QUALITY PROTEIN: probable xyloglucan endotransglucosylase/hydrolase protein 32 [Phalaenopsis equestris]
evgLocus_100174.p1	XP_020691915.1 uncharacterized protein LOC110106375 [Dendrobium catenatum]
evgLocus_100179.p1	XP_020573349.1 lipid droplet-associated hydrolase [Phalaenopsis equestris]
evgLocus_10018.p1	XP_020587652.1 CMP-sialic acid transporter 1 [Phalaenopsis equestris]
evgLocus_100180.p1	XP_020704780.1 30 kDa ribonucleoprotein, chloroplastic [Dendrobium catenatum]
evgLocus_100182.p1	XP_020081684.1 cyclin-dependent kinase F-3-like [Ananas comosus]
evgLocus_100188.p1	XP_024038695.1 LOW QUALITY PROTEIN: DNA (cytosine-5)-methyltransferase 1-like [Citrus clementina]
evgLocus_100189.p1	XP_024038695.1 LOW QUALITY PROTEIN: DNA (cytosine-5)-methyltransferase 1-like [Citrus clementina]
evgLocus_100195.p1	XP_023918222.1 general alpha-glucoside permease-like [Quercus suber]
evgLocus_100200.p1	XP_020698536.1 putative kinase-like protein TMKL1 [Dendrobium catenatum]
evgLocus_100216.p1	XP_023883161.1 probable phospholipase C1020.13c [Quercus suber]
evgLocus_10023.p1	XP_020677246.1 diphthine--ammonia ligase [Dendrobium catenatum]
evgLocus_100257.p1	XP_020600388.1 uncharacterized protein LOC110039604 isoform X1 [Phalaenopsis equestris]
evgLocus_100271.p1	XP_023880377.1 ubiquitin carboxyl-terminal hydrolase 14-like [Quercus suber]
evgLocus_100275.p1	XP_028962195.1 uncharacterized protein LOC114826279 [Malus domestica]
evgLocus_10033.p1	XP_020694466.1 GDSL esterase/lipase At1g28570 [Dendrobium catenatum]
evgLocus_10034.p1	XP_001419941.1 predicted protein [Ostreococcus lucimarinus CCE9901]
evgLocus_100348.p1	XP_034695620.1 photosystem I P700 chlorophyll a apoprotein A2 [Vitis riparia]
evgLocus_10036.p1	XP_020700708.1 uncharacterized protein LOC110112738 isoform X1 [Dendrobium catenatum]
evgLocus_100393.p1	XP_020579437.1 N-acylphosphatidylethanolamine synthase isoform X2 [Phalaenopsis equestris]
evgLocus_100403.p1	XP_030937183.1 zinc finger BED domain-containing protein RICESLEEPER 2-like [Quercus lobata]
evgLocus_100523.p1	XP_020571339.1 uncharacterized protein LOC110018383 isoform X2 [Phalaenopsis equestris]
evgLocus_10053.p1	XP_027060902.1 uncharacterized protein LOC113687503 [Coffea arabica]
evgLocus_100599.p1	XP_025877869.1 uncharacterized protein LOC4351501 [Oryza sativa Japonica Group]
evgLocus_100613.p1	XP_020687259.1 alpha-1,3-arabinosyltransferase XAT3 [Dendrobium catenatum]
evgLocus_100641.p1	XP_010937771.1 probable serine/threonine-protein kinase PBL7 isoform X1 [Elaeis guineensis]
evgLocus_100644.p1	XP_020686418.1 probable serine/threonine-protein kinase PBL7 [Dendrobium catenatum]
evgLocus_10065.p1	XP_020691011.1 folylpolyglutamate synthase isoform X1 [Dendrobium catenatum]
evgLocus_100651.p1	XP_020681840.1 uncharacterized membrane protein At1g16860 isoform X4 [Dendrobium catenatum]
evgLocus_100667.p1	XP_005649016.1 arsenical-resistance protein ACR3 [Coccomyxa subellipsoidea C-169]
evgLocus_100672.p1	XP_023893961.1 mRNA-capping enzyme subunit alpha-like [Quercus suber]
evgLocus_100674.p1	XP_020688991.1 guanine nucleotide-binding protein alpha-2 subunit isoform X8 [Dendrobium catenatum]
evgLocus_100705.p1	XP_020588318.1 uncharacterized protein LOC110030094 [Phalaenopsis equestris]
evgLocus_100708.p1	XP_010925266.1 V-type proton ATPase subunit c''2 [Elaeis guineensis]
evgLocus_100716.p1	XP_042383820.1 probable pyruvate, phosphate dikinase regulatory protein
evgLocus_100736.p1	XP_020202768.1 uncharacterized protein LOC109788451 [Cajanus cajan]
evgLocus_100762.p2	XP_028555987.1 glycosyltransferase family 64 protein C4 [Dendrobium catenatum]
evgLocus_100762.p1	XP_028557101.1 nuclear pore complex protein NUP62 [Dendrobium catenatum]
evgLocus_100763.p2	XP_028555987.1 glycosyltransferase family 64 protein C4 [Dendrobium catenatum]
evgLocus_10077.p1	XP_020701833.1 tricalbin-3 [Dendrobium catenatum]
evgLocus_10077.p2	XP_020694025.1 heavy metal-associated isoprenylated plant protein 37 [Dendrobium catenatum]
evgLocus_100774.p1	XP_027109490.1 uncharacterized protein LOC113729387 [Coffea arabica]
evgLocus_100787.p1	XP_020572630.1 plant cysteine oxidase 4-like isoform X1 [Phalaenopsis equestris]
evgLocus_100837.p1	XP_023896171.1 uncharacterized protein LOC112008051 [Quercus suber]
evgLocus_100837.p2	XP_005847978.1 ribosomal protein L7 [Chlorella variabilis]
evgLocus_100838.p2	XP_005847978.1 ribosomal protein L7 [Chlorella variabilis]
evgLocus_100840.p1	XP_020571201.1 DNA-directed RNA polymerase III subunit RPC8 [Phalaenopsis equestris]
evgLocus_100842.p1	XP_023871819.1 coatomer subunit delta-like [Quercus suber]
evgLocus_100848.p1	XP_023898232.1 ABC transporter ATP-binding protein/permease PDR18-like [Quercus suber]
evgLocus_100894.p1	XP_020704930.1 probable isoprenylcysteine alpha-carbonyl methylesterase ICMEL1 isoform X2 [Dendrobium catenatum]
evgLocus_100897.p1	XP_020673036.1 uncharacterized protein LOC110092718 [Dendrobium catenatum]
evgLocus_100932.p1	XP_019235287.1 PREDICTED: uncharacterized protein LOC109215639 [Nicotiana attenuata]
evgLocus_100935.p1	XP_042460663.1 uncharacterized mitochondrial protein AtMg00810-like [Zingiber officinale]
evgLocus_100941.p1	XP_042379865.1 uncharacterized mitochondrial protein AtMg00810-like [Zingiber officinale]
evgLocus_10095.p1	XP_020699862.1 diacylglycerol O-acyltransferase 2D [Dendrobium catenatum]
evgLocus_100950.p1	XP_008793362.1 transcription factor MYB2-like [Phoenix dactylifera]
evgLocus_100953.p1	XP_008781174.2 transcription factor MYB2 [Phoenix dactylifera]
evgLocus_100968.p1	XP_028550343.1 B3 domain-containing protein Os04g0386900 isoform X1 [Dendrobium catenatum]
evgLocus_100989.p1	XP_020687530.1 protein LONGIFOLIA 2-like [Dendrobium catenatum]
evgLocus_101000.p1	XP_020676226.1 GPI ethanolamine phosphate transferase 1 isoform X1 [Dendrobium catenatum]
evgLocus_101008.p1	XP_020592708.1 DNA-directed RNA polymerases II, IV and V subunit 6A-like [Phalaenopsis equestris]
evgLocus_101010.p1	XP_020589826.1 probable NADH dehydrogenase [ubiquinone] 1 alpha subcomplex subunit 12 isoform X1 [Phalaenopsis equestris]
evgLocus_101020.p1	XP_021748427.1 serine/arginine-rich splicing factor SR34A-like [Chenopodium quinoa]
evgLocus_101022.p1	XP_005646141.1 protein arginine N-methyltransferase [Coccomyxa subellipsoidea C-169]
evgLocus_101025.p1	XP_020672952.1 serotonin N-acetyltransferase 1, chloroplastic [Dendrobium catenatum]
evgLocus_101048.p1	XP_020698810.1 uncharacterized protein LOC110111338 [Dendrobium catenatum]
evgLocus_101050.p1	XP_020684166.1 uncharacterized protein LOC110100824 [Dendrobium catenatum]
evgLocus_101057.p1	XP_020683360.1 putative hydrolase C777.06c isoform X2 [Dendrobium catenatum]
evgLocus_101066.p1	XP_020687877.1 uncharacterized protein LOC110103475 [Dendrobium catenatum]
evgLocus_101096.p1	XP_028552659.1 serine/threonine-protein kinase RHS3-like [Dendrobium catenatum]
evgLocus_101097.p1	XP_020704886.1 LOW QUALITY PROTEIN: serine/threonine-protein kinase RHS3-like [Dendrobium catenatum]
evgLocus_101107.p1	XP_020702583.1 LIM domain-containing protein WLIM2b [Dendrobium catenatum]
evgLocus_101111.p1	XP_023908769.1 uncharacterized protein LOC112020441 [Quercus suber]
evgLocus_101116.p1	XP_020586656.1 uncharacterized protein LOC110028928 [Phalaenopsis equestris]
evgLocus_101121.p1	XP_020680904.1 calcineurin-binding protein 1 isoform X2 [Dendrobium catenatum]
evgLocus_101150.p1	XP_023636943.1 uncharacterized protein LOC17883251 isoform X1 [Capsella rubella]
evgLocus_101150.p2	XP_023902863.1 cysteine and histidine-rich domain-containing protein RAR1-like [Quercus suber]
evgLocus_101156.p1	XP_020571759.1 uncharacterized 38.1 kDa protein-like [Phalaenopsis equestris]
evgLocus_101158.p1	XP_020570728.1 replication factor C subunit 2 [Phalaenopsis equestris]
evgLocus_101163.p1	XP_020700814.1 vesicle-associated membrane protein 714 [Dendrobium catenatum]
evgLocus_101166.p1	XP_020571111.1 imidazole glycerol phosphate synthase hisHF, chloroplastic [Phalaenopsis equestris]
evgLocus_101174.p1	XP_023871036.1 1,3-beta-glucanosyltransferase gel1-like [Quercus suber]
evgLocus_101180.p1	XP_020681822.1 nucleolar complex protein 2 homolog isoform X4 [Dendrobium catenatum]
evgLocus_101186.p1	XP_020688580.2 protein SUPPRESSOR OF GENE SILENCING 3 homolog [Dendrobium catenatum]
evgLocus_101187.p1	XP_023928986.1 mitochondrial chaperone BCS1-like [Quercus suber]
evgLocus_101253.p1	XP_023881301.1 asparagine--tRNA ligase, cytoplasmic-like [Quercus suber]
evgLocus_101256.p1	XP_020676972.1 xyloglucan endotransglucosylase/hydrolase protein 2 [Dendrobium catenatum]
evgLocus_101258.p1	XP_020672005.1 solute carrier family 40 member 1 isoform X1 [Dendrobium catenatum]
evgLocus_101275.p1	NP 001322990.1 NagB/RpiA/CoA transferase-like superfamily protein [Arabidopsis thaliana]
evgLocus_101278.p1	XP_020673346.1 translation initiation factor eIF-2B subunit alpha [Dendrobium catenatum]
evgLocus_101282.p1	XP_020692090.1 uncharacterized protein LOC110106496 [Dendrobium catenatum]
evgLocus_101288.p1	XP_020586168.1 probable serine incorporator [Phalaenopsis equestris]
evgLocus_101300.p1	XP_028555779.1 F-box protein At5g52880 isoform X2 [Dendrobium catenatum]
evgLocus_101305.p1	XP_028061540.1 uncharacterized protein LOC114265005 [Camellia sinensis]
evgLocus_101318.p1	XP_020695664.1 uncharacterized protein At1g26090, chloroplastic [Dendrobium catenatum]
evgLocus_101327.p1	XP_020574125.1 nucleolar protein 10-like [Phalaenopsis equestris]
evgLocus_101328.p1	XP_020580403.1 uncharacterized protein LOC110024652 [Phalaenopsis equestris]
evgLocus_10133.p1	XP_020581799.1 pumilio homolog 5 [Phalaenopsis equestris]
evgLocus_101333.p1	XP_020693435.2 conserved oligomeric Golgi complex subunit 6 [Dendrobium catenatum]
evgLocus_101334.p1	XP_020685077.1 transcription repressor OFP1 [Dendrobium catenatum]
evgLocus_101337.p1	XP_020699140.1 protein STAR1 isoform X3 [Dendrobium catenatum]
evgLocus_101339.p1	XP_008786398.2 FRIGIDA-like protein 4a [Phoenix dactylifera]
evgLocus_101366.p1	XP_028552312.1 putative pentatricopeptide repeat-containing protein At3g25970 [Dendrobium catenatum]
evgLocus_101379.p1	XP_008775561.1 KH domain-containing protein At1g09660/At1g09670 isoform X1 [Phoenix dactylifera]
evgLocus_101388.p1	XP_020687962.1 protein YIPF1 homolog isoform X2 [Dendrobium catenatum]
evgLocus_101391.p1	XP_042374616.1 casein kinase 1-like protein 3 [Zingiber officinale]
evgLocus_101396.p1	XP_020703614.1 beta-glucuronosyltransferase GlcAT14A-like [Dendrobium catenatum]
evgLocus_101417.p1	XP_020685062.1 laccase-3 [Dendrobium catenatum]
evgLocus_101419.p1	XP_020704336.1 S-adenosylmethionine synthase 5 [Dendrobium catenatum]
evgLocus_101420.p1	XP_020704336.1 S-adenosylmethionine synthase 5 [Dendrobium catenatum]
evgLocus_101426.p1	XP_039144790.1 probable RNA-dependent RNA polymerase 1 [Dioscorea cayenensis subsp. rotundata]
evgLocus_101430.p1	XP_038973019.1 uncharacterized protein LOC120105044 [Phoenix dactylifera]
evgLocus_10144.p1	XP_020673337.1 GRF1-interacting factor 2 [Dendrobium catenatum]
evgLocus_101444.p1	XP_023877438.1 aurora kinase A-like [Quercus suber]
evgLocus_10146.p1	XP_020691372.1 probable protein arginine N-methyltransferase 3 [Dendrobium catenatum]
evgLocus_101514.p1	XP_028550511.1 villin-2-like isoform X1 [Dendrobium catenatum]
evgLocus_101518.p1	XP_020693278.1 translocon-associated protein subunit beta [Dendrobium catenatum]
evgLocus_101522.p1	XP_028556448.1 pleiotropic drug resistance protein 3-like isoform X2 [Dendrobium catenatum]
evgLocus_101532.p1	XP_020682274.1 transcription factor bHLH48 [Dendrobium catenatum]
evgLocus_10160.p2	XP_020697348.2 uncharacterized protein LOC110110292 [Dendrobium catenatum]
evgLocus_10160.p1	XP_020702326.1 inositol-tetrakisphosphate 1-kinase 3 isoform X1 [Dendrobium catenatum]
evgLocus_101609.p2	XP_020582846.1 probable carboxylesterase 8 [Phalaenopsis equestris]
evgLocus_101610.p1	XP_020582846.1 probable carboxylesterase 8 [Phalaenopsis equestris]
evgLocus_101616.p1	XP_028549406.1 DNA-(apurinic or apyrimidinic site) lyase isoform X1 [Dendrobium catenatum]
evgLocus_101627.p1	XP_023905243.1 zinc/cadmium resistance protein-like [Quercus suber]
evgLocus_101629.p1	XP_020673675.2 protein phosphatase 2C 51-like isoform X1 [Dendrobium catenatum]
evgLocus_101638.p1	XP_010926186.1 putative zinc finger protein CONSTANS-LIKE 11 isoform X1 [Elaeis guineensis]
evgLocus_101641.p1	XP_020679249.1 F-box/kelch-repeat protein At1g30090 [Dendrobium catenatum]
evgLocus_101663.p1	XP_020699988.1 cell number regulator 13 isoform X1 [Dendrobium catenatum]
evgLocus_101667.p1	XP_003060470.1 rvb1-like protein [Micromonas pusilla CCMP1545]
evgLocus_101677.p1	XP_020592987.1 pentatricopeptide repeat-containing protein At2g26790, mitochondrial-like [Phalaenopsis equestris]
evgLocus_101682.p1	XP_020705450.1 uncharacterized protein LOC110116276 isoform X2 [Dendrobium catenatum]
evgLocus_101688.p1	XP_020692481.1 uncharacterized protein LOC110106805 [Dendrobium catenatum]
evgLocus_101746.p1	XP_023905184.1 RNA cytidine acetyltransferase-like [Quercus suber]
evgLocus_101750.p1	XP_023882684.1 uncharacterized protein LOC111995026 [Quercus suber]
evgLocus_101754.p1	XP_016514327.1 PREDICTED: serine/threonine-protein kinase EDR1-like [Nicotiana tabacum]
evgLocus_10176.p1	XP_020686240.1 trafficking protein particle complex subunit 1 isoform X1 [Dendrobium catenatum]
evgLocus_101770.p1	XP_020600173.1 uncharacterized protein LOC110039454 [Phalaenopsis equestris]
evgLocus_101772.p1	XP_038975325.1 protein PLASTID REDOX INSENSITIVE 2, chloroplastic-like [Phoenix dactylifera]
evgLocus_101788.p1	XP_009350875.1 PREDICTED: cell cycle serine/threonine-protein kinase CDC5/MSD2-like [Pyrus x bretschneideri]
evgLocus_101795.p1	XP_020688768.2 uncharacterized protein LOC110104132 [Dendrobium catenatum]
evgLocus_101800.p1	XP_028548583.1 DNA-directed RNA polymerase IV subunit 1 [Dendrobium catenatum]
evgLocus_101809.p1	XP_023891026.1 RNA polymerase II holoenzyme cyclin-like subunit [Quercus suber]
evgLocus_101820.p5	XP_042045035.1 uncharacterized protein LOC121791046 [Salvia splendens]
evgLocus_101820.p1	XP_019151080.1 PREDICTED: uncharacterized protein LOC109147876 [Ipomoea nil]
evgLocus_101843.p1	XP_020686299.1 BAHD acyltransferase BIA1-like [Dendrobium catenatum]
evgLocus_10192.p1	XP_023907298.1 40S ribosomal protein S12-like [Quercus suber]
evgLocus_101937.p1	XP_039120728.1 F-box protein At1g53790-like [Dioscorea cayenensis subsp. rotundata]
evgLocus_101968.p1	XP_010943852.1 uncharacterized protein LOC105061488 [Elaeis guineensis]
evgLocus_101988.p1	XP_020598105.1 tubby-like F-box protein 14 [Phalaenopsis equestris]
evgLocus_10201.p1	XP_020682852.1 protein BTR1 [Dendrobium catenatum]
evgLocus_102018.p1	XP_020700581.2 uncharacterized protein LOC110112632 [Dendrobium catenatum]
evgLocus_102028.p2	XP_023899668.1 GMP synthase [glutamine-hydrolyzing]-like [Quercus suber]
evgLocus_102028.p1	XP_023870905.1 lon protease homolog, mitochondrial-like [Quercus suber]
evgLocus_102037.p1	XP_023877356.1 serine/threonine-protein kinase DBF20-like [Quercus suber]
evgLocus_102037.p2	XP_023910425.1 UNC93-like protein C922.05c [Quercus suber]
evgLocus_102062.p1	XP_020685548.1 probable inactive receptor kinase At5g58300 [Dendrobium catenatum]
evgLocus_102077.p1	XP_025662007.1 uncharacterized protein K02A2.6-like [Arachis hypogaea]
evgLocus_102079.p1	XP_040990917.1 uncharacterized protein LOC121238140 [Juglans microcarpa x Juglans regia]
evgLocus_102090.p1	XP_016186191.1 uncharacterized protein LOC107627892 [Arachis ipaensis]
evgLocus_102115.p1	XP_023882689.1 uncharacterized transporter YBR287W-like [Quercus suber]
evgLocus_102121.p1	XP_020678375.1 PGR5-like protein 1B, chloroplastic [Dendrobium catenatum]
evgLocus_102129.p1	XP_023910125.1 dynamin-related protein DNM1-like [Quercus suber]
evgLocus_10215.p1	XP_020684886.1 exosome complex component RRP45A isoform X1 [Dendrobium catenatum]
evgLocus_102170.p1	XP_016553559.1 PREDICTED: uncharacterized protein LOC107853056 [Capsicum annuum]
evgLocus_102171.p1	XP_016553559.1 PREDICTED: uncharacterized protein LOC107853056 [Capsicum annuum]
evgLocus_102179.p1	XP_020699210.1 probable folate-biopterin transporter 9, chloroplastic [Dendrobium catenatum]
evgLocus_102184.p1	XP_006450226.1 ADP-ribosylation factor 1 [Citrus clementina]
evgLocus_102187.p1	XP_028547560.1 uncharacterized protein LOC114578513, partial [Dendrobium catenatum]
evgLocus_102192.p2	XP_028547560.1 uncharacterized protein LOC114578513, partial [Dendrobium catenatum]
evgLocus_10220.p1	XP_020706001.2 primary amine oxidase-like [Dendrobium catenatum]
evgLocus_102238.p1	XP_028555229.1 uncharacterized protein LOC110100839 [Dendrobium catenatum]
evgLocus_10224.p1	XP_026660863.2 protein RCC2 homolog isoform X1 [Phoenix dactylifera]
evgLocus_102263.p1	XP_020698664.1 receptor protein kinase TMK1 [Dendrobium catenatum]
evgLocus_102303.p1	XP_020684494.1 uncharacterized protein LOC110101071, partial [Dendrobium catenatum]
evgLocus_102309.p1	XP_008793356.1 pentatricopeptide repeat-containing protein At3g48810 [Phoenix dactylifera]
evgLocus_102331.p1	XP_008783355.1 ubiquitin-like domain-containing CTD phosphatase [Phoenix dactylifera]
evgLocus_102379.p1	XP_023876632.1 geranylgeranyl pyrophosphate synthase-like [Quercus suber]
evgLocus_10239.p1	XP_020687888.1 transcription factor MYBS3 [Dendrobium catenatum]
evgLocus_1024.p1	XP_020580046.1 pentatricopeptide repeat-containing protein At2g13420, mitochondrial-like [Phalaenopsis equestris]
evgLocus_102417.p1	XP_020700224.1 dihydrolipoyllysine-residue acetyltransferase component 4 of pyruvate dehydrogenase complex, chloroplastic [Dendrobium catenatum]
evgLocus_102424.p1	XP_020688944.1 dihydrolipoyllysine-residue acetyltransferase component 5 of pyruvate dehydrogenase complex, chloroplastic [Dendrobium catenatum]
evgLocus_102443.p1	XP_020695713.1 cysteine proteinase 2 isoform X1 [Dendrobium catenatum]
evgLocus_102450.p1	XP_023893799.1 putative metallocarboxypeptidase ECM14 [Quercus suber]
evgLocus_102472.p1	XP_023902743.1 uncharacterized transporter C22E12.01-like [Quercus suber]
evgLocus_102501.p1	XP_023899338.1 DNA-directed RNA polymerase I subunit rpa1-like [Quercus suber]
evgLocus_102526.p1	XP_025630729.1 uncharacterized protein LOC112723539 [Arachis hypogaea]
evgLocus_10254.p1	XP_020576000.1 LOW QUALITY PROTEIN: structural maintenance of chromosomes protein 4 [Phalaenopsis equestris]
evgLocus_102540.p1	XP_020579523.1 uncharacterized protein LOC110024099 isoform X2 [Phalaenopsis equestris]
evgLocus_102594.p1	XP_020677464.1 eukaryotic peptide chain release factor subunit 1-3-like [Dendrobium catenatum]
evgLocus_102606.p1	XP_020687617.1 uncharacterized protein LOC110103305 [Dendrobium catenatum]
evgLocus_10261.p1	XP_020703504.1 potassium transporter 23 [Dendrobium catenatum]
evgLocus_102632.p1	XP_020701222.1 uncharacterized protein LOC110113127 [Dendrobium catenatum]
evgLocus_102640.p1	XP_020701222.1 uncharacterized protein LOC110113127 [Dendrobium catenatum]
evgLocus_102647.p1	XP_024376800.1 26S proteasome regulatory subunit 6A homolog [Physcomitrium patens]
evgLocus_102714.p1	XP_020704039.2 uncharacterized protein LOC110115206 [Dendrobium catenatum]
evgLocus_10273.p1	XP_008792681.1 probable calcium-binding protein CML31 [Phoenix dactylifera]
evgLocus_102737.p1	XP_020674836.1 EH domain-containing protein 1 [Dendrobium catenatum]
evgLocus_102760.p1	XP_019103015.1 PREDICTED: uncharacterized protein LOC109133740 [Beta vulgaris subsp. vulgaris]
evgLocus_102818.p1	XP_018623550.1 uncharacterized protein LOC108943686 [Nicotiana tomentosiformis]
evgLocus_102835.p1	XP_022149014.1 importin-9 [Momordica charantia]
evgLocus_102885.p1	XP_020685403.1 TBC1 domain family member 15 [Dendrobium catenatum]
evgLocus_102944.p1	XP_009351420.1 PREDICTED: uncharacterized protein LOC103942945, partial [Pyrus x bretschneideri]
evgLocus_102955.p1	XP_023896141.1 low molecular weight phosphotyrosine protein phosphatase-like [Quercus suber]
evgLocus_102957.p1	XP_023909839.1 probable glutamine amidotransferase DUG3 [Quercus suber]
evgLocus_102960.p1	XP_020247188.1 bidirectional sugar transporter SWEET1a isoform X1 [Asparagus officinalis]
evgLocus_102982.p1	XP_020674252.1 uncharacterized protein LOC110093643 [Dendrobium catenatum]
evgLocus_102987.p1	XP_020685577.1 uncharacterized protein LOC110101848 [Dendrobium catenatum]
evgLocus_103001.p1	XP_023875492.1 deoxyribonuclease Tat-D-like [Quercus suber]
evgLocus_103018.p1	XP_003061529.1 predicted protein [Micromonas pusilla CCMP1545]
evgLocus_103034.p1	XP_025886705.1 serine/threonine protein kinase Pto isoform X1 [Solanum lycopersicum]
evgLocus_103088.p1	XP_024961616.1 DNA oxidative demethylase ALKBH2 [Cynara cardunculus var. scolymus]
evgLocus_103091.p1	XP_023911022.1 beclin-1-like [Quercus suber]
evgLocus_103095.p1	XP_028547468.1 uncharacterized protein LOC114578447 [Dendrobium catenatum]
evgLocus_103102.p1	XP_028547468.1 uncharacterized protein LOC114578447 [Dendrobium catenatum]
evgLocus_103104.p1	XP_020674026.2 uncharacterized protein LOC110093468 [Dendrobium catenatum]
evgLocus_10311.p1	XP_023928621.1 acetyl-coenzyme A synthetase-like [Quercus suber]
evgLocus_103127.p1	XP_023888613.1 GTPase-activating protein GYP5-like [Quercus suber]
evgLocus_103194.p1	XP_038978816.1 uncharacterized protein LOC120109139 [Phoenix dactylifera]
evgLocus_103228.p1	XP_020688654.1 polyadenylate-binding protein RBP45 isoform X1 [Dendrobium catenatum]
evgLocus_103238.p1	XP_020688654.1 polyadenylate-binding protein RBP45 isoform X1 [Dendrobium catenatum]
evgLocus_10326.p1	XP_020595211.1 30S ribosomal protein S1, chloroplastic-like [Phalaenopsis equestris]
evgLocus_103271.p1	XP_020699308.1 FT-interacting protein 3 [Dendrobium catenatum]
evgLocus_103306.p1	XP_030509529.1 N-acylphosphatidylethanolamine synthase [Cannabis sativa]
evgLocus_103353.p1	XP_021978877.1 60S ribosomal protein L6 [Helianthus annuus]
evgLocus_10336.p1	XP_028556910.1 fatty acid amide hydrolase [Dendrobium catenatum]
evgLocus_103382.p1	XP_020595711.1 electron transfer flavoprotein-ubiquinone oxidoreductase, mitochondrial isoform X1 [Phalaenopsis equestris]
evgLocus_103399.p1	XP_016540818.1 PREDICTED: uncharacterized protein LOC107841395 [Capsicum annuum]
evgLocus_103413.p1	XP_020673683.1 WUSCHEL-related homeobox 9-like [Dendrobium catenatum]
evgLocus_103426.p1	XP_043814050.1 uncharacterized protein LOC122723977 [Manihot esculenta]
evgLocus_103428.p1	XP_030508982.1 uncharacterized protein LOC115723637 [Cannabis sativa]
evgLocus_10344.p1	XP_020682548.1 calmodulin-binding transcription activator 3-like isoform X2 [Dendrobium catenatum]
evgLocus_103447.p1	XP_028220274.1 uncharacterized protein LOC114401894 [Glycine soja]
evgLocus_103475.p1	XP_020596141.1 pentatricopeptide repeat-containing protein At1g80880, mitochondrial [Phalaenopsis equestris]
evgLocus_103485.p1	XP_023925522.1 putative aconitate hydratase, mitochondrial [Quercus suber]
evgLocus_103502.p1	XP_023927746.1 uncharacterized protein LOC112039135 [Quercus suber]
evgLocus_103566.p1	XP_010919028.1 nascent polypeptide-associated complex subunit alpha-like protein 4 [Elaeis guineensis]
evgLocus_10357.p1	XP_020595847.1 protein SEH1 isoform X1 [Phalaenopsis equestris]
evgLocus_103580.p1	XP_020704365.2 uncharacterized protein LOC110115464 [Dendrobium catenatum]
evgLocus_103582.p1	XP_020703538.1 tRNA (guanine(9)-N1)-methyltransferase [Dendrobium catenatum]
evgLocus_103596.p1	XP_042958509.1 ABSCISIC ACID-INSENSITIVE 5-like protein 2 isoform X1 [Carya illinoinensis]
evgLocus_103613.p1	XP_020684613.1 probable protein phosphatase 2C 73 [Dendrobium catenatum]
evgLocus_103616.p1	XP_020684613.1 probable protein phosphatase 2C 73 [Dendrobium catenatum]
evgLocus_103650.p1	XP_017247094.1 PREDICTED: 14-3-3 protein 10-like [Daucus carota subsp. sativus]
evgLocus_103661.p1	XP_020683342.2 protein PECTIC ARABINOGALACTAN SYNTHESIS-RELATED [Dendrobium catenatum]
evgLocus_103665.p1	XP_028550619.1 CSC1-like protein At4g35870 [Dendrobium catenatum]
evgLocus_103705.p2	XP_010918677.1 uncharacterized protein LOC105042985 [Elaeis guineensis]
evgLocus_103715.p1	XP_023877337.1 probable glucan endo-1,3-beta-glucosidase ARB 02077 [Quercus suber]
evgLocus_103716.p1	XP_023877337.1 probable glucan endo-1,3-beta-glucosidase ARB 02077 [Quercus suber]
evgLocus_103719.p1	XP_023921196.1 glucan 1,3-beta-glucosidase-like [Quercus suber]
evgLocus_103720.p1	XP_023890673.1 glucan 1,3-beta-glucosidase-like [Quercus suber]
evgLocus_103728.p1	XP_020692655.1 pentatricopeptide repeat-containing protein At3g12770 [Dendrobium catenatum]
evgLocus_103793.p1	XP_035551321.1 transmembrane and coiled-coil domain-containing protein 4-like isoform X2 [Juglans regia]
evgLocus_10380.p1	XP_020584576.1 importin-4 isoform X2 [Phalaenopsis equestris]
evgLocus_103802.p1	XP_020679612.1 uncharacterized protein LOC110097531 isoform X1 [Dendrobium catenatum]
evgLocus_103818.p1	XP_020579738.1 probable WRKY transcription factor 57 [Phalaenopsis equestris]
evgLocus_103828.p1	XP_013599337.1 PREDICTED: protein yippee-like At4g27745 [Brassica oleracea var. oleracea]
evgLocus_103829.p1	XP_020674010.1 cytochrome b-c1 complex subunit 7 [Dendrobium catenatum]
evgLocus_103856.p1	XP_020599443.1 beta-carotene isomerase D27, chloroplastic-like [Phalaenopsis equestris]
evgLocus_103865.p1	XP_020272987.1 uncharacterized protein LOC109848083 [Asparagus officinalis]
evgLocus_103908.p1	XP_023871038.1 probable efflux pump mfs2 [Quercus suber]
evgLocus_103916.p1	XP_020686334.1 uncharacterized protein LOC110102356 isoform X2 [Dendrobium catenatum]
evgLocus_103923.p1	XP_040990917.1 uncharacterized protein LOC121238140 [Juglans microcarpa x Juglans regia]
evgLocus_10393.p1	XP_020685765.1 probable protein phosphatase 2C 47 [Dendrobium catenatum]
evgLocus_103936.p2	XP_020421230.1 uncharacterized protein LOC18775571 [Prunus persica]
evgLocus_103989.p1	XP_038711790.1 uncharacterized protein LOC120005983 [Tripterygium wilfordii]
evgLocus_104008.p1	XP_028551144.1 uncharacterized protein LOC114579729, partial [Dendrobium catenatum]
evgLocus_10402.p1	XP_020693300.1 uncharacterized protein LOC110107392 isoform X3 [Dendrobium catenatum]
evgLocus_104032.p1	XP_020700373.1 protein trichome birefringence-like 14 [Dendrobium catenatum]
evgLocus_104042.p1	XP_023908607.1 probable nicotinate phosphoribosyltransferase [Quercus suber]
evgLocus_104043.p1	XP_023908607.1 probable nicotinate phosphoribosyltransferase [Quercus suber]
evgLocus_104060.p1	XP_023919722.1 ATP-dependent RNA helicase HAS1-like [Quercus suber]
evgLocus_104107.p1	XP_008807651.1 probable anion transporter 6 [Phoenix dactylifera]
evgLocus_104129.p1	XP_030964702.1 uncharacterized protein LOC115985959 [Quercus lobata]
evgLocus_10414.p1	XP_028547577.1 uncharacterized protein LOC110112930 isoform X2 [Dendrobium catenatum]
evgLocus_104149.p2	XP_002951342.1 hypothetical protein VOLCADRAFT 61255 [Volvox carteri f. nagariensis]
evgLocus_104167.p1	XP_030539076.1 ras-related GTP-binding protein C-like [Rhodamnia argentea]
evgLocus_104195.p1	XP_023908653.1 LOW QUALITY PROTEIN: ABC transporter G family member ARB 01379-like [Quercus suber]
evgLocus_104207.p1	XP_023880533.1 uncharacterized protein LOC111992916 [Quercus suber]
evgLocus_104211.p2	XP_023882665.1 coatomer subunit delta-like [Quercus suber]
evgLocus_104213.p1	XP_020693317.1 PX domain-containing protein EREL1 isoform X1 [Dendrobium catenatum]
evgLocus_10425.p1	XP_020578086.1 zinc finger protein CONSTANS-LIKE 13-like [Phalaenopsis equestris]
evgLocus_104265.p1	XP_020693979.1 uncharacterized protein LOC110107883 isoform X2 [Dendrobium catenatum]
evgLocus_104276.p1	XP_017252067.1 PREDICTED: uncharacterized protein LOC108222696 [Daucus carota subsp. sativus]
evgLocus_104311.p1	XP_023890404.1 calcium permeable stress-gated cation channel 1-like [Quercus suber]
evgLocus_104335.p1	XP_020703195.1 protein GRAVITROPIC IN THE LIGHT 1 [Dendrobium catenatum]
evgLocus_104338.p1	XP_023899528.1 serine/threonine-protein kinase atg1-like [Quercus suber]
evgLocus_104351.p1	XP_023871595.1 putative amidase C550.07 [Quercus suber]
evgLocus_104352.p1	XP_023923065.1 uncharacterized protein LOC112034480, partial [Quercus suber]
evgLocus_104356.p1	XP_020704723.1 uncharacterized protein LOC110115730 [Dendrobium catenatum]
evgLocus_104360.p1	XP_023886156.1 arginine--tRNA ligase, cytoplasmic-like [Quercus suber]
evgLocus_104379.p1	XP_020578743.1 anaphase-promoting complex subunit 7 isoform X1 [Phalaenopsis equestris]
evgLocus_104389.p1	XP_023888693.1 replication factor C subunit 1-like [Quercus suber]
evgLocus_104404.p1	XP_030526864.1 short/branched chain specific acyl-CoA dehydrogenase, mitochondrial-like [Rhodamnia argentea]
evgLocus_104414.p1	XP_020275324.1 uncharacterized protein LOC109849849 [Asparagus officinalis]
evgLocus_104416.p1	XP_028553406.1 protein TPX2 isoform X2 [Dendrobium catenatum]
evgLocus_10442.p1	XP_023907068.1 delta(12) fatty acid desaturase-like [Quercus suber]
evgLocus_104427.p1	XP_002979233.2 urease accessory protein D [Selaginella moellendorffii]
evgLocus_104436.p1	XP_023909928.1 cohesin subunit psc3-like [Quercus suber]
evgLocus_10444.p1	XP_010909268.1 sm-like protein LSM2 isoform X1 [Elaeis guineensis]
evgLocus_104475.p1	XP_023909761.1 probable vacuolar protein sorting-associated protein 16 homolog [Quercus suber]
evgLocus_104481.p1	XP_030553478.1 uncharacterized protein LOC115757414 [Rhodamnia argentea]
evgLocus_104485.p1	XP_023889137.1 purine nucleoside phosphorylase-like [Quercus suber]
evgLocus_104486.p1	XP_020688530.1 GDSL esterase/lipase At2g23540 [Dendrobium catenatum]
evgLocus_104490.p1	XP_020690864.1 putative kinase-like protein TMKL1 isoform X1 [Dendrobium catenatum]
evgLocus_104492.p1	XP_020699063.1 nuclear transcription factor Y subunit C-9 [Dendrobium catenatum]
evgLocus_104505.p1	XP_020703988.1 protein AE7 [Dendrobium catenatum]
evgLocus_104531.p1	XP_028554307.1 pentatricopeptide repeat-containing protein At5g62370 [Dendrobium catenatum]
evgLocus_104555.p1	XP_028556425.1 uncharacterized protein LOC110097992 [Dendrobium catenatum]
evgLocus_104562.p1	XP_020598938.1 caffeoylshikimate esterase [Phalaenopsis equestris]
evgLocus_104577.p1	XP_020685266.1 cytochrome P450 98A2 [Dendrobium catenatum]
evgLocus_104581.p1	XP_023870898.1 protein rot1-like [Quercus suber]
evgLocus_104584.p2	XP_020701399.1 cell wall / vacuolar inhibitor of fructosidase 2-like [Dendrobium catenatum]
evgLocus_104587.p1	XP_020576091.1 uncharacterized protein LOC110021791 [Phalaenopsis equestris]
evgLocus_104588.p2	XP_020696522.2 pentatricopeptide repeat-containing protein At3g62890 isoform X1 [Dendrobium catenatum]
evgLocus_104603.p1	XP_020577822.1 vacuolar fusion protein MON1 homolog isoform X2 [Phalaenopsis equestris]
evgLocus_104618.p1	XP_022884992.1 ubiquitin-conjugating enzyme E2 34-like [Olea europaea var. sylvestris]
evgLocus_104618.p2	XP_011399234.1 Thymidylate kinase [Auxenochlorella protothecoides]
evgLocus_10465.p1	XP_020694451.1 lipid phosphate phosphatase delta [Dendrobium catenatum]
evgLocus_104651.p1	XP_020696927.1 nitrile-specifier protein 5 [Dendrobium catenatum]
evgLocus_104657.p1	XP_020693655.1 uncharacterized protein LOC110107677 isoform X1 [Dendrobium catenatum]
evgLocus_10466.p1	XP_020682063.1 phospholipase A2-alpha [Dendrobium catenatum]
evgLocus_10467.p1	XP_028554378.1 thioredoxin M3, chloroplastic isoform X1 [Dendrobium catenatum]
evgLocus_104679.p1	XP_019255223.1 PREDICTED: aspartic proteinase CDR1-like [Nicotiana attenuata]
evgLocus_104693.p1	XP_038973019.1 uncharacterized protein LOC120105044 [Phoenix dactylifera]
evgLocus_104715.p1	XP_020694783.1 photosynthetic NDH subunit of lumenal location 3, chloroplastic [Dendrobium catenatum]
evgLocus_104717.p1	XP_028555938.1 AAA-ATPase At3g50940 [Dendrobium catenatum]
evgLocus_104727.p1	XP_028550917.1 LOW QUALITY PROTEIN: DNA mismatch repair protein MSH4 [Dendrobium catenatum]
evgLocus_104745.p1	XP_020682316.1 ubiquitin-conjugating enzyme E2-17 kDa [Dendrobium catenatum]
evgLocus_104754.p1	XP_023902819.1 prohibitin-2-like [Quercus suber]
evgLocus_104764.p1	XP_020703810.1 probable disease resistance protein At1g61300 [Dendrobium catenatum]
evgLocus_104778.p1	XP_002978871.1 helicase-like transcription factor CHR27 [Selaginella moellendorffii]
evgLocus_104782.p1	XP_020683959.1 protease Do-like 7 isoform X2 [Dendrobium catenatum]
evgLocus_104788.p1	XP_010512958.1 PREDICTED: glycine-rich RNA-binding protein 4, mitochondrial-like [Camelina sativa]
evgLocus_104799.p1	XP_020674566.1 INO80 complex subunit D-like [Dendrobium catenatum]
evgLocus_104813.p1	XP_020678965.1 WD repeat protein iqw1 isoform X3 [Dendrobium catenatum]
evgLocus_104815.p1	XP_020597853.1 gamma-interferon-inducible lysosomal thiol reductase-like isoform X2 [Phalaenopsis equestris]
evgLocus_104840.p1	XP_023917655.1 acetolactate synthase catalytic subunit, mitochondrial-like [Quercus suber]
evgLocus_104846.p1	XP_020595084.1 uncharacterized protein LOC110035188 [Phalaenopsis equestris]
evgLocus_104849.p1	XP_020687645.2 UDP-N-acetylmuramoyl-L-alanyl-D-glutamate--2,6-diaminopimelate ligase MurE homolog
evgLocus_104850.p1	XP_020677071.1 inactive LRR receptor-like serine/threonine-protein kinase BIR2 [Dendrobium catenatum]
evgLocus_104851.p1	XP_020677071.1 inactive LRR receptor-like serine/threonine-protein kinase BIR2 [Dendrobium catenatum]
evgLocus_104853.p1	XP_020674756.1 auxin-responsive protein SAUR71-like [Dendrobium catenatum]
evgLocus_104876.p1	XP_020697667.1 E3 ubiquitin-protein ligase MPSR1 [Dendrobium catenatum]
evgLocus_104880.p1	XP_020593828.1 probable serine/threonine-protein kinase PBL19 [Phalaenopsis equestris]
evgLocus_104889.p1	XP_023925567.1 uncharacterized beta-glucan synthesis-associated protein C23H3.11c-like [Quercus suber]
evgLocus_104933.p1	XP_020691247.1 protein YIPF5 homolog [Dendrobium catenatum]
evgLocus_104944.p1	XP_020599641.1 cycloartenol synthase isoform X1 [Phalaenopsis equestris]
evgLocus_104954.p1	XP_020700899.1 uncharacterized protein LOC110112862 [Dendrobium catenatum]
evgLocus_104961.p1	XP_020590117.1 uncharacterized protein LOC110031315 [Phalaenopsis equestris]
evgLocus_104967.p1	XP_020687011.2 glucan 1,3-beta-glucosidase A-like [Dendrobium catenatum]
evgLocus_104990.p1	XP_020680553.1 ADP-ribosylation factor-like protein 8c isoform X1 [Dendrobium catenatum]
evgLocus_104992.p1	XP_023899585.1 sphingolipid C9-methyltransferase 2-like [Quercus suber]
evgLocus_104992.p3	XP_002443622.1 thaumatin-like protein [Sorghum bicolor]
evgLocus_104999.p2	XP_017218088.1 PREDICTED: thaumatin-like protein 1 [Daucus carota subsp. sativus]
evgLocus_105028.p1	XP_020680387.1 RNA-binding KH domain-containing protein RCF3 [Dendrobium catenatum]
evgLocus_105030.p1	XP_020690705.2 uncharacterized protein LOC110105514 isoform X1 [Dendrobium catenatum]
evgLocus_105031.p1	XP_020690705.2 uncharacterized protein LOC110105514 isoform X1 [Dendrobium catenatum]
evgLocus_105033.p1	XP_028554446.1 serine decarboxylase 1 [Dendrobium catenatum]
evgLocus_105042.p1	XP_020672991.1 uncharacterized protein LOC110092685 [Dendrobium catenatum]
evgLocus_105047.p1	XP_020682526.1 protein BZR1 homolog 1 [Dendrobium catenatum]
evgLocus_105060.p1	XP_020687984.1 mitochondrial substrate carrier family protein B-like isoform X1 [Dendrobium catenatum]
evgLocus_105077.p1	XP_020583188.1 protein FLC EXPRESSOR [Phalaenopsis equestris]
evgLocus_105078.p1	XP_023917515.1 benzyl alcohol O-benzoyltransferase-like [Quercus suber]
evgLocus_105084.p1	XP_023902859.1 condensin complex subunit 1-like [Quercus suber]
evgLocus_105087.p1	XP_020688920.2 uncharacterized protein LOC110104240 [Dendrobium catenatum]
evgLocus_105091.p1	XP_021895387.1 TATA-binding protein-associated factor BTAF1-like [Carica papaya]
evgLocus_10511.p1	XP_023874578.1 cytochrome c oxidase subunit 6B-like [Quercus suber]
evgLocus_105146.p1	XP_023919807.1 uncharacterized protein LOC112031353 [Quercus suber]
evgLocus_105176.p1	XP_020684309.2 uncharacterized protein LOC110100927, partial [Dendrobium catenatum]
evgLocus_105192.p1	XP_023917328.1 uncharacterized protein LOC112028866 [Quercus suber]
evgLocus_105212.p1	XP_038690929.1 pseudouridine-5'-phosphate glycosidase isoform X2 [Tripterygium wilfordii]
evgLocus_105214.p1	XP_020685322.1 two-component response regulator-like APRR9 isoform X2 [Dendrobium catenatum]
evgLocus_105218.p2	XP_023901581.1 protein BZZ1-like [Quercus suber]
evgLocus_105224.p1	XP_020682182.1 putative pentatricopeptide repeat-containing protein At5g52630 [Dendrobium catenatum]
evgLocus_105229.p1	XP_023871315.1 transcription-associated protein 1-like [Quercus suber]
evgLocus_105246.p1	XP_004253342.1 DNA replication ATP-dependent helicase/nuclease DNA2-like [Solanum lycopersicum]
evgLocus_105256.p1	XP_002508126.1 predicted protein [Micromonas commoda]
evgLocus_105264.p1	XP_028555301.1 probable inactive receptor kinase At4g23740 isoform X2 [Dendrobium catenatum]
evgLocus_105268.p2	XP_024357776.1 dynein light chain 1, cytoplasmic-like [Physcomitrium patens]
evgLocus_105280.p1	XP_020693964.1 aquaporin NIP2-1 [Dendrobium catenatum]
evgLocus_105298.p1	XP_008786491.2 tRNA pseudouridine synthase A [Phoenix dactylifera]
evgLocus_105354.p1	XP_020586362.1 uncharacterized protein LOC110028733 isoform X1 [Phalaenopsis equestris]
evgLocus_105387.p1	XP_023883645.1 protein HIR1-like [Quercus suber]
evgLocus_105408.p1	XP_020689043.1 deSI-like protein At4g17486 [Dendrobium catenatum]
evgLocus_105414.p1	XP_024023487.1 uncharacterized protein LOC21407815 [Morus notabilis]
evgLocus_10543.p1	XP_020584883.1 non-lysosomal glucosylceramidase [Phalaenopsis equestris]
evgLocus_105441.p1	XP_020588481.1 mediator of RNA polymerase II transcription subunit 6 [Phalaenopsis equestris]
evgLocus_105468.p1	XP_023908993.1 activator of stress genes 1-like [Quercus suber]
evgLocus_105482.p1	XP_020690707.1 cleavage stimulating factor 64 [Dendrobium catenatum]
evgLocus_105505.p2	XP_007157173.1 hypothetical protein PHAVU 002G048800g [Phaseolus vulgaris]
evgLocus_105507.p2	XP_002957068.1 polyubiquitin [Volvox carteri f. nagariensis]
evgLocus_10552.p1	XP_020692032.1 protein EMSY-LIKE 3 isoform X3 [Dendrobium catenatum]
evgLocus_105556.p1	XP_020702337.1 kinesin-like protein KIN-7L [Dendrobium catenatum]
evgLocus_105562.p1	XP_020570714.1 uncharacterized protein LOC110017900 isoform X1 [Phalaenopsis equestris]
evgLocus_105574.p1	XP_020698088.1 uncharacterized protein LOC110110800 [Dendrobium catenatum]
evgLocus_105580.p1	XP_020675124.1 plant UBX domain-containing protein 4 [Dendrobium catenatum]
evgLocus_105583.p1	XP_023901494.1 calcium/calmodulin-dependent protein kinase cmkA-like [Quercus suber]
evgLocus_105591.p1	XP_020575686.1 putative WEB family protein At1g65010, chloroplastic [Phalaenopsis equestris]
evgLocus_105623.p1	XP_017233096.1 PREDICTED: uncharacterized protein LOC108207149 [Daucus carota subsp. sativus]
evgLocus_105630.p1	XP_023889384.1 serine/threonine-protein kinase 32A-like [Quercus suber]
evgLocus_105635.p1	XP_020252648.1 probable DNA helicase MCM8 isoform X2 [Asparagus officinalis]
evgLocus_105643.p1	XP_020406093.2 uncharacterized protein LOC103652526 [Zea mays]
evgLocus_105654.p1	XP_023880509.1 intermediate cleaving peptidase 55-like [Quercus suber]
evgLocus_105660.p1	XP_020673155.1 ras-related protein Rab5A [Dendrobium catenatum]
evgLocus_105672.p1	XP_028549682.1 uncharacterized protein LOC110109531 [Dendrobium catenatum]
evgLocus_10568.p1	XP_029119191.1 pentatricopeptide repeat-containing protein DOT4, chloroplastic-like [Elaeis guineensis]
evgLocus_105697.p1	XP_020705377.1 F-box/kelch-repeat protein OR23 [Dendrobium catenatum]
evgLocus_105710.p1	XP_020692709.1 MADS-box protein SVP isoform X1 [Dendrobium catenatum]
evgLocus_105718.p1	XP_023919659.1 mitogen-activated protein kinase 1-like [Quercus suber]
evgLocus_105721.p1	XP_020103449.1 thioredoxin domain-containing protein 9 homolog [Ananas comosus]
evgLocus_105722.p2	XP_020103449.1 thioredoxin domain-containing protein 9 homolog [Ananas comosus]
evgLocus_105735.p1	XP_028550756.1 uncharacterized protein LOC110115974 [Dendrobium catenatum]
evgLocus_105741.p2	XP_027120329.1 uncharacterized protein LOC113737276 [Coffea arabica]
evgLocus_105742.p1	XP_009618989.1 uncharacterized protein LOC104111091 [Nicotiana tomentosiformis]
evgLocus_105773.p1	XP_020694706.1 metallothionein-like protein type 2 [Dendrobium catenatum]
evgLocus_105782.p1	XP_020681061.1 U-box domain-containing protein 44 isoform X2 [Dendrobium catenatum]
evgLocus_105799.p1	YP 009270683.1 ATPase subunit 1 (mitochondrion) [Nelumbo nucifera]
evgLocus_105803.p1	XP_020597050.1 probable UDP-N-acetylglucosamine--peptide N-acetylglucosaminyltransferase SPINDLY isoform X2 [Phalaenopsis equestris]
evgLocus_105817.p1	XP_020580632.1 homeobox protein LUMINIDEPENDENS [Phalaenopsis equestris]
evgLocus_10583.p1	XP_020685036.2 protein FAR1-RELATED SEQUENCE 6 isoform X1 [Dendrobium catenatum]
evgLocus_105843.p1	XP_020686326.1 probable xyloglucan glycosyltransferase 6 [Dendrobium catenatum]
evgLocus_10585.p1	XP_020687899.1 protein FAR1-RELATED SEQUENCE 6 [Dendrobium catenatum]
evgLocus_105851.p1	XP_028556425.1 uncharacterized protein LOC110097992 [Dendrobium catenatum]
evgLocus_105853.p4	XP_028549047.1 uncharacterized protein LOC114579239 [Dendrobium catenatum]
evgLocus_105865.p1	XP_020578082.1 uncharacterized protein LOC110023152 [Phalaenopsis equestris]
evgLocus_105868.p1	XP_020703693.1 uncharacterized protein LOC110114958 [Dendrobium catenatum]
evgLocus_105880.p1	XP_020587127.1 probable inactive ATP-dependent zinc metalloprotease FTSHI 4, chloroplastic isoform X1 [Phalaenopsis equestris]
evgLocus_105897.p1	XP_008800292.1 protein COP1 SUPPRESSOR 2 [Phoenix dactylifera]
evgLocus_105904.p1	XP_023912698.1 glycerol-3-phosphate dehydrogenase, mitochondrial-like [Quercus suber]
evgLocus_105906.p1	XP_028557219.1 peptidyl-prolyl cis-trans isomerase FKBP16-4, chloroplastic-like isoform X1 [Dendrobium catenatum]
evgLocus_105914.p2	XP_020684494.1 uncharacterized protein LOC110101071, partial [Dendrobium catenatum]
evgLocus_105917.p1	XP_020684494.1 uncharacterized protein LOC110101071, partial [Dendrobium catenatum]
evgLocus_105925.p1	XP_020570892.1 uncharacterized protein LOC110018022 [Phalaenopsis equestris]
evgLocus_105941.p1	XP_017973011.1 PREDICTED: uncharacterized protein LOC108661357 [Theobroma cacao]
evgLocus_105943.p1	XP_020689898.1 oryzain alpha chain-like [Dendrobium catenatum]
evgLocus_105988.p1	XP_038975834.1 mechanosensitive ion channel protein 2, chloroplastic-like isoform X1 [Phoenix dactylifera]
evgLocus_105994.p1	XP_020697097.1 probable xyloglucan glycosyltransferase 2 [Dendrobium catenatum]
evgLocus_106006.p1	XP_023928593.1 ATP synthase subunit 5, mitochondrial-like [Quercus suber]
evgLocus_106008.p1	XP_020690529.1 uncharacterized protein At4g06598 [Dendrobium catenatum]
evgLocus_106072.p1	XP_020686661.1 uncharacterized protein LOC110102599 [Dendrobium catenatum]
evgLocus_106077.p1	XP_020570983.1 histone-lysine N-methyltransferase ATXR2 isoform X2 [Phalaenopsis equestris]
evgLocus_106078.p1	XP_028547861.1 phosphoglycerate mutase-like protein AT74 [Dendrobium catenatum]
evgLocus_106087.p1	XP_020596277.1 NADP-dependent D-sorbitol-6-phosphate dehydrogenase-like [Phalaenopsis equestris]
evgLocus_106091.p1	XP_020671785.1 UBP1-associated proteins 1C isoform X2 [Dendrobium catenatum]
evgLocus_106092.p1	XP_010925460.1 glutaredoxin-C7 [Elaeis guineensis]
evgLocus_106095.p1	XP_020574652.1 WEB family protein At3g02930, chloroplastic-like [Phalaenopsis equestris]
evgLocus_106098.p1	XP_023889129.1 ribosome biogenesis protein BRX1-like [Quercus suber]
evgLocus_106098.p2	XP_023875324.1 ras-related protein Rab-11A-like [Quercus suber]
evgLocus_106124.p1	XP_020681653.1 pentatricopeptide repeat-containing protein At1g03100, mitochondrial [Dendrobium catenatum]
evgLocus_106128.p1	XP_020681573.1 uncharacterized protein LOC110098952 [Dendrobium catenatum]
evgLocus_10614.p1	XP_028553804.1 uncharacterized protein LOC110096749 [Dendrobium catenatum]
evgLocus_106173.p1	XP_020577878.1 CDGSH iron-sulfur domain-containing protein NEET [Phalaenopsis equestris]
evgLocus_106175.p1	XP_020686501.1 uncharacterized protein At1g27050 [Dendrobium catenatum]
evgLocus_106193.p1	XP_020675299.2 RNA-binding KH domain-containing protein RCF3 [Dendrobium catenatum]
evgLocus_106200.p1	XP_020589185.1 probable serine/threonine-protein kinase PBL19 isoform X2 [Phalaenopsis equestris]
evgLocus_106217.p1	XP_020685067.1 TOM1-like protein 6 [Dendrobium catenatum]
evgLocus_106254.p1	XP_020672945.1 protein IQ-DOMAIN 1 isoform X1 [Dendrobium catenatum]
evgLocus_106262.p1	XP_020705674.1 peroxisomal (S)-2-hydroxy-acid oxidase [Dendrobium catenatum]
evgLocus_106266.p1	XP_020687730.1 peroxisomal (S)-2-hydroxy-acid oxidase GLO5 [Dendrobium catenatum]
evgLocus_106291.p1	XP_020684744.1 uncharacterized protein LOC110101264 isoform X1 [Dendrobium catenatum]
evgLocus_106300.p1	XP_020698760.1 zinc finger CCCH domain-containing protein 40 [Dendrobium catenatum]
evgLocus_106312.p1	XP_020595499.1 prolyl endopeptidase-like [Phalaenopsis equestris]
evgLocus_10632.p1	XP_013594591.1 PREDICTED: uncharacterized mitochondrial protein AtMg00810-like [Brassica oleracea var. oleracea]
evgLocus_106331.p1	XP_020694826.1 protein CHLOROPLAST ENHANCING STRESS TOLERANCE, chloroplastic [Dendrobium catenatum]
evgLocus_106342.p2	XP_020705124.1 protein LURP-one-related 5 [Dendrobium catenatum]
evgLocus_106342.p3	XP_020598584.1 protein LURP-one-related 5 [Phalaenopsis equestris]
evgLocus_106347.p1	XP_023909592.1 alkali-sensitive linkage protein 1-like [Quercus suber]
evgLocus_106352.p1	XP_020699429.1 probable sulfate transporter 3.4 [Dendrobium catenatum]
evgLocus_106357.p1	XP_020699429.1 probable sulfate transporter 3.4 [Dendrobium catenatum]
evgLocus_106361.p1	XP_020099946.1 40S ribosomal protein S24-1 [Ananas comosus]
evgLocus_106363.p1	XP_020682215.1 isopentenyl phosphate kinase [Dendrobium catenatum]
evgLocus_106387.p1	XP_020570632.1 serine carboxypeptidase-like 7 isoform X1 [Phalaenopsis equestris]
evgLocus_106396.p1	XP_020699362.1 protein TIC 22-like, chloroplastic [Dendrobium catenatum]
evgLocus_106406.p1	XP_020702256.1 vesicle transport v-SNARE 11 [Dendrobium catenatum]
evgLocus_106412.p1	YP 009242008.1 NADH dehydrogenase subunit 4 (mitochondrion) [Oryza minuta]
evgLocus_106426.p1	XP_039144186.1 uncharacterized protein LOC120281410 isoform X2 [Dioscorea cayenensis subsp. rotundata]
evgLocus_106429.p1	XP_020702356.1 uncharacterized protein LOC110113971 isoform X1 [Dendrobium catenatum]
evgLocus_106436.p1	XP_020695071.1 probable leucine-rich repeat receptor-like protein kinase At5g49770 isoform X1 [Dendrobium catenatum]
evgLocus_106437.p2	XP_020695072.1 probable leucine-rich repeat receptor-like protein kinase At5g49770 isoform X2 [Dendrobium catenatum]
evgLocus_106450.p2	XP_022140869.1 uncharacterized protein LOC111011432 [Momordica charantia]
evgLocus_106452.p1	XP_039122724.1 E3 ubiquitin-protein ligase RHA2A [Dioscorea cayenensis subsp. rotundata]
evgLocus_106455.p1	XP_023914440.1 protein kti12-like [Quercus suber]
evgLocus_106472.p1	XP_023901513.1 sulfate permease 2-like [Quercus suber]
evgLocus_106481.p1	XP_023901637.1 NADH-ubiquinone oxidoreductase 30.4 kDa subunit, mitochondrial-like [Quercus suber]
evgLocus_106482.p1	XP_023926302.1 probable sugar phosphate/phosphate translocator At5g25400 [Quercus suber]
evgLocus_106488.p1	XP_023878935.1 DNA mismatch repair protein msh6-like [Quercus suber]
evgLocus_10649.p1	XP_020697008.1 piriformospora indica-insensitive protein 2 [Dendrobium catenatum]
evgLocus_106491.p1	XP_005646473.1 ClpP/crotonase [Coccomyxa subellipsoidea C-169]
evgLocus_106495.p1	XP_042944608.1 pentatricopeptide repeat-containing protein At4g14050, mitochondrial-like [Carya illinoinensis]
evgLocus_106497.p1	XP_020080565.1 uncharacterized protein LOC109704209 [Ananas comosus]
evgLocus_106499.p1	XP_020599999.1 microtubule-binding protein TANGLED1 isoform X1 [Phalaenopsis equestris]
evgLocus_106501.p1	XP_002963859.2 eukaryotic translation initiation factor 3 subunit F [Selaginella moellendorffii]
evgLocus_106508.p1	XP_025824228.1 putative DNA ligase 4 isoform X2 [Panicum hallii]
evgLocus_106516.p1	XP_020692475.1 uncharacterized protein LOC110106802 [Dendrobium catenatum]
evgLocus_106535.p1	XP_024541138.1 anaphase-promoting complex subunit 2 isoform X1 [Selaginella moellendorffii]
evgLocus_106554.p1	XP_008784093.2 transcription repressor OFP13-like [Phoenix dactylifera]
evgLocus_106581.p1	XP_019075410.1 PREDICTED: uncharacterized protein LOC109122600 [Vitis vinifera]
evgLocus_106607.p1	XP_038973019.1 uncharacterized protein LOC120105044 [Phoenix dactylifera]
evgLocus_106619.p1	XP_010234883.1 folylpolyglutamate synthase isoform X2 [Brachypodium distachyon]
evgLocus_106623.p1	XP_020684195.2 protein FAR1-RELATED SEQUENCE 5-like [Dendrobium catenatum]
evgLocus_106651.p1	XP_023915226.1 ERAD-associated E3 ubiquitin-protein ligase doa10-like [Quercus suber]
evgLocus_106651.p2	XP_023901501.1 ubiquinone biosynthesis monooxygenase COQ6, mitochondrial-like [Quercus suber]
evgLocus_106652.p1	XP_023917181.1 LOW QUALITY PROTEIN: alpha-1,2-mannosyltransferase alg9-like [Quercus suber]
evgLocus_106653.p1	XP_023917181.1 LOW QUALITY PROTEIN: alpha-1,2-mannosyltransferase alg9-like [Quercus suber]
evgLocus_10666.p1	XP_020582901.1 caltractin-like [Phalaenopsis equestris]
evgLocus_106665.p1	XP_020677597.1 uncharacterized protein LOC110096149 [Dendrobium catenatum]
evgLocus_106667.p1	XP_020580265.1 uncharacterized protein LOC110024564 isoform X1 [Phalaenopsis equestris]
evgLocus_106671.p1	XP_023929134.1 probable alpha/beta-glucosidase agdC [Quercus suber]
evgLocus_106701.p1	XP_022851940.1 uncharacterized protein LOC111373620 [Olea europaea var. sylvestris]
evgLocus_10678.p1	XP_023912172.1 dihydrofolate reductase-like [Quercus suber]
evgLocus_106807.p1	XP_020705621.1 phospholipid--sterol O-acyltransferase isoform X2 [Dendrobium catenatum]
evgLocus_106816.p1	XP_020673972.1 aminopeptidase P2 [Dendrobium catenatum]
evgLocus_106819.p2	XP_009393824.1 PREDICTED: protein phosphatase methylesterase 1 [Musa acuminata subsp. malaccensis]
evgLocus_106819.p1	XP_024543689.1 uncharacterized protein LOC112350899 [Selaginella moellendorffii]
evgLocus_10683.p1	XP_001415611.1 predicted protein [Ostreococcus lucimarinus CCE9901]
evgLocus_106856.p1	XP_020677916.1 DNA-binding protein RHL1 [Dendrobium catenatum]
evgLocus_10686.p1	XP_020678424.2 probable glycerol-3-phosphate acyltransferase 2 [Dendrobium catenatum]
evgLocus_106869.p1	XP_038972521.1 uncharacterized protein LOC120104756 [Phoenix dactylifera]
evgLocus_106870.p1	XP_023919411.1 uncharacterized protein LOC112030977 [Quercus suber]
evgLocus_106895.p1	XP_023909839.1 probable glutamine amidotransferase DUG3 [Quercus suber]
evgLocus_106896.p1	XP_020701616.1 paladin [Dendrobium catenatum]
evgLocus_106901.p2	XP_023912436.1 secondary metabolism regulator LAE1-like [Quercus suber]
evgLocus_106908.p1	XP_028554514.1 uncharacterized protein LOC110101484 [Dendrobium catenatum]
evgLocus_106930.p1	XP_023901503.1 probable dipeptidyl-peptidase 5 [Quercus suber]
evgLocus_106949.p1	XP_020679020.1 F-box/FBD/LRR-repeat protein At1g78750 [Dendrobium catenatum]
evgLocus_106952.p2	XP_010051984.2 ABC transporter C family member 12 [Eucalyptus grandis]
evgLocus_106970.p1	XP_020258494.1 uncharacterized protein LOC109834887 [Asparagus officinalis]
evgLocus_107003.p1	XP_030923257.1 uncharacterized protein LOC115950146 [Quercus lobata]
evgLocus_107005.p1	XP_020703613.1 protein PAF1 homolog [Dendrobium catenatum]
evgLocus_107015.p2	XP_020684162.1 RNA-binding protein 1 isoform X1 [Dendrobium catenatum]
evgLocus_107016.p1	XP_008790541.1 RNA-binding protein 1 isoform X2 [Phoenix dactylifera]
evgLocus_107030.p1	XP_020702579.2 aspartic proteinase nepenthesin-1 [Dendrobium catenatum]
evgLocus_107032.p1	XP_020692509.1 rhomboid-like protein 20 [Dendrobium catenatum]
evgLocus_107047.p1	XP_023906926.1 uncharacterized protein LOC112018633 [Quercus suber]
evgLocus_107047.p2	XP_002951342.1 hypothetical protein VOLCADRAFT 61255 [Volvox carteri f. nagariensis]
evgLocus_107071.p2	XP_023870745.1 uncharacterized protein LOC111983316 [Quercus suber]
evgLocus_107077.p1	XP_020581860.1 ferritin-4, chloroplastic-like [Phalaenopsis equestris]
evgLocus_107085.p1	XP_028549903.1 transcription factor GTE4-like isoform X2 [Dendrobium catenatum]
evgLocus_107087.p1	XP_020701226.1 probable protein S-acyltransferase 23 [Dendrobium catenatum]
evgLocus_107102.p1	XP_020673643.1 inosine-5'-monophosphate dehydrogenase [Dendrobium catenatum]
evgLocus_107119.p1	XP_023878347.1 protein hob3-like [Quercus suber]
evgLocus_107128.p1	XP_020698736.1 probable trehalase [Dendrobium catenatum]
evgLocus_107205.p1	XP_028222333.1 uncharacterized protein LOC114403516 [Glycine soja]
evgLocus_107222.p1	XP_005650935.1 WD40 repeat-like protein [Coccomyxa subellipsoidea C-169]
evgLocus_107240.p1	XP_030541625.1 protein D3-like [Rhodamnia argentea]
evgLocus_107264.p1	XP_011071737.1 uncharacterized protein LOC105157126 [Sesamum indicum]
evgLocus_107265.p1	XP_030958631.1 uncharacterized protein LOC115980538 [Quercus lobata]
evgLocus_107268.p2	XP_010495202.1 PREDICTED: uncharacterized protein LOC104772266 [Camelina sativa]
evgLocus_107289.p1	XP_020272564.1 uncharacterized protein LOC109847742 [Asparagus officinalis]
evgLocus_107326.p1	XP_023917310.1 E3 ubiquitin-protein ligase UPL3-like [Quercus suber]
evgLocus_107330.p1	XP_023887082.1 efflux pump aflT-like [Quercus suber]
evgLocus_107332.p1	XP_023893984.1 26S proteasome non-ATPase regulatory subunit 9-like [Quercus suber]
evgLocus_107336.p1	XP_023897589.1 uncharacterized RNA-binding protein C1861.04c-like [Quercus suber]
evgLocus_107347.p1	XP_016436823.1 PREDICTED: uncharacterized protein LOC107762942 [Nicotiana tabacum]
evgLocus_107355.p2	XP_027095954.1 uncharacterized protein LOC113715853 [Coffea arabica]
evgLocus_107359.p1	XP_005643588.1 NAD(P)-binding protein [Coccomyxa subellipsoidea C-169]
evgLocus_107361.p1	XP_028555506.1 protein ALTERED XYLOGLUCAN 4-like [Dendrobium catenatum]
evgLocus_107375.p1	XP_031492064.1 uncharacterized protein LOC116258802 [Nymphaea colorata]
evgLocus_107376.p1	XP_031498019.1 receptor-like protein 19 [Nymphaea colorata]
evgLocus_107377.p1	XP_031492064.1 uncharacterized protein LOC116258802 [Nymphaea colorata]
evgLocus_107399.p1	XP_020677204.1 ylmG homolog protein 2, chloroplastic [Dendrobium catenatum]
evgLocus_107410.p1	XP_020697745.1 pentatricopeptide repeat-containing protein At2g36730 [Dendrobium catenatum]
evgLocus_107419.p1	XP_020689424.2 uncharacterized protein LOC110104592 [Dendrobium catenatum]
evgLocus_107439.p1	XP_020693815.1 uncharacterized protein LOC110107775 [Dendrobium catenatum]
evgLocus_107448.p1	XP_028556953.1 formyltetrahydrofolate deformylase 2, mitochondrial isoform X4 [Dendrobium catenatum]
evgLocus_107449.p1	XP_028550026.1 formyltetrahydrofolate deformylase 2, mitochondrial isoform X3 [Dendrobium catenatum]
evgLocus_107460.p1	XP_013747573.1 cytochrome P450 709B2 [Brassica napus]
evgLocus_10747.p1	XP_023917178.1 protein ras-2-like [Quercus suber]
evgLocus_10754.p1	XP_020674878.1 receptor protein kinase-like protein ZAR1 [Dendrobium catenatum]
evgLocus_107547.p1	XP_038973019.1 uncharacterized protein LOC120105044 [Phoenix dactylifera]
evgLocus_107549.p1	XP_038973019.1 uncharacterized protein LOC120105044 [Phoenix dactylifera]
evgLocus_107555.p1	XP_038973019.1 uncharacterized protein LOC120105044 [Phoenix dactylifera]
evgLocus_107558.p1	XP_004249336.1 splicing factor 3B subunit 1 [Solanum lycopersicum]
evgLocus_107561.p1	XP_020081213.1 uncharacterized protein LOC109704838 [Ananas comosus]
evgLocus_107562.p1	XP_020081213.1 uncharacterized protein LOC109704838 [Ananas comosus]
evgLocus_107564.p1	XP_020081213.1 uncharacterized protein LOC109704838 [Ananas comosus]
evgLocus_107570.p2	XP_020082652.1 uncharacterized protein LOC109706288 [Ananas comosus]
evgLocus_107625.p1	XP_028551076.1 putative pentatricopeptide repeat-containing protein At5g43820 isoform X1 [Dendrobium catenatum]
evgLocus_107629.p1	XP_010904579.1 electron transfer flavoprotein subunit beta, mitochondrial isoform X1 [Elaeis guineensis]
evgLocus_107631.p2	XP_020596087.1 light-harvesting complex-like protein OHP1, chloroplastic [Phalaenopsis equestris]
evgLocus_107638.p1	XP_020209489.1 uncharacterized protein LOC109794450, partial [Cajanus cajan]
evgLocus_107653.p1	XP_022881077.1 uncharacterized protein LOC111398398 [Olea europaea var. sylvestris]
evgLocus_107667.p1	XP_020702557.1 EVI5-like protein isoform X3 [Dendrobium catenatum]
evgLocus_107697.p1	XP_020689110.1 thylakoid lumenal 17.4 kDa protein, chloroplastic [Dendrobium catenatum]
evgLocus_107703.p1	XP_020585629.1 beta-glucosidase 22-like isoform X1 [Phalaenopsis equestris]
evgLocus_107715.p1	XP_020585629.1 beta-glucosidase 22-like isoform X1 [Phalaenopsis equestris]
evgLocus_107721.p1	XP_023877532.1 uncharacterized Nudix hydrolase P35G2.12-like [Quercus suber]
evgLocus_107729.p2	XP_020681437.1 uncharacterized protein LOC110098842 [Dendrobium catenatum]
evgLocus_10775.p1	XP_038972521.1 uncharacterized protein LOC120104756 [Phoenix dactylifera]
evgLocus_107766.p1	XP_020593047.1 DNA-directed RNA polymerase I subunit 2 isoform X1 [Phalaenopsis equestris]
evgLocus_107796.p1	XP_030955530.1 uncharacterized protein LOC115977659 [Quercus lobata]
evgLocus_107820.p1	XP_020692609.2 glutamyl-tRNA reductase-binding protein, chloroplastic [Dendrobium catenatum]
evgLocus_107820.p3	XP_020676188.1 brassinosteroid-related acyltransferase 1 [Dendrobium catenatum]
evgLocus_107823.p1	XP_020578691.1 uncharacterized protein LOC110023552 [Phalaenopsis equestris]
evgLocus_107827.p1	XP_028551244.1 dCTP pyrophosphatase 1 [Dendrobium catenatum]
evgLocus_107842.p1	XP_020677479.1 glucose-induced degradation protein 4 homolog [Dendrobium catenatum]
evgLocus_107844.p2	XP_013597645.1 PREDICTED: glyceraldehyde-3-phosphate dehydrogenase GAPA1, chloroplastic isoform X2 [Brassica oleracea var. oleracea]
evgLocus_107846.p1	XP_023904444.1 glyceraldehyde-3-phosphate dehydrogenase A, chloroplastic-like [Quercus suber]
evgLocus_107852.p1	XP_038988323.1 uncharacterized protein LOC120112720, partial [Phoenix dactylifera]
evgLocus_107861.p1	XP_020678891.1 uncharacterized protein LOC110097027 [Dendrobium catenatum]
evgLocus_107866.p1	XP_020686765.1 probable CCR4-associated factor 1 homolog 7 [Dendrobium catenatum]
evgLocus_107875.p1	XP_020688855.2 uncharacterized protein LOC110104200 [Dendrobium catenatum]
evgLocus_10797.p1	XP_020683548.1 uncharacterized protein LOC110100398 isoform X1 [Dendrobium catenatum]
evgLocus_107972.p1	XP_020579692.1 folate-biopterin transporter 1, chloroplastic isoform X1 [Phalaenopsis equestris]
evgLocus_10799.p1	XP_023902206.1 outer spore wall protein RRT8-like [Quercus suber]
evgLocus_10803.p1	XP_020598319.1 mitochondrial import receptor subunit TOM20-like isoform X1 [Phalaenopsis equestris]
evgLocus_108044.p1	XP_020697986.1 NAC transcription factor 29 [Dendrobium catenatum]
evgLocus_108047.p1	XP_020673087.1 NAC domain-containing protein 2 [Dendrobium catenatum]
evgLocus_108053.p1	XP_020578740.1 oxysterol-binding protein-related protein 4C [Phalaenopsis equestris]
evgLocus_108070.p1	XP_020592722.1 COP9 signalosome complex subunit 6a-like [Phalaenopsis equestris]
evgLocus_108085.p1	XP_020679252.1 9-cis-epoxycarotenoid dioxygenase, chloroplastic [Dendrobium catenatum]
evgLocus_108093.p1	XP_020676737.1 cytokinin dehydrogenase 5 [Dendrobium catenatum]
evgLocus_10811.p1	XP_020704490.1 uncharacterized protein LOC110115568 isoform X1 [Dendrobium catenatum]
evgLocus_108151.p1	XP_020596965.1 uncharacterized protein LOC110036779, partial [Phalaenopsis equestris]
evgLocus_108170.p1	XP_028053044.1 uncharacterized protein LOC114257484 [Camellia sinensis]
evgLocus_10818.p1	XP_020692360.1 E3 ubiquitin-protein ligase RHF2A [Dendrobium catenatum]
evgLocus_108186.p1	XP_020691430.1 serine/threonine-protein kinase RIPK [Dendrobium catenatum]
evgLocus_108193.p1	XP_031494455.1 octanoyltransferase LIP2, mitochondrial [Nymphaea colorata]
evgLocus_108194.p1	XP_020677495.1 transcription factor PCL1 isoform X2 [Dendrobium catenatum]
evgLocus_108195.p1	YP 009335426.1 ribulose 1,5-bisphosphate carboxylase/oxygenase large subunit (chloroplast) [Oziroe biflora]
evgLocus_108197.p1	XP_023910238.1 kinesin-like protein KIF1A [Quercus suber]
evgLocus_108209.p1	XP_023872951.1 PAN2-PAN3 deadenylation complex subunit PAN3-like [Quercus suber]
evgLocus_108210.p1	XP_012067224.1 chaperone protein dnaJ 10 [Jatropha curcas]
evgLocus_108210.p2	XP_023903070.1 protein mago nashi homolog [Quercus suber]
evgLocus_108238.p1	XP_023880043.1 mitochondrial FAD carrier protein FLX1-like [Quercus suber]
evgLocus_108245.p1	XP_020693916.1 histidine biosynthesis bifunctional protein hisIE, chloroplastic isoform X1 [Dendrobium catenatum]
evgLocus_108246.p1	XP_030964489.1 uncharacterized protein LOC115985716 [Quercus lobata]
evgLocus_108249.p1	XP_039687900.1 uncharacterized protein LOC112420124 [Medicago truncatula]
evgLocus_108255.p1	XP_039687900.1 uncharacterized protein LOC112420124 [Medicago truncatula]
evgLocus_108257.p1	XP_039687770.1 uncharacterized protein LOC120579465 [Medicago truncatula]
evgLocus_108272.p1	XP_020678362.1 heme-binding-like protein At3g10130, chloroplastic isoform X1 [Dendrobium catenatum]
evgLocus_108280.p1	XP_020688843.1 U-box domain-containing protein 2 isoform X2 [Dendrobium catenatum]
evgLocus_108290.p1	XP_009126434.1 probable galactinol--sucrose galactosyltransferase 6 isoform X2 [Brassica rapa]
evgLocus_108299.p1	XP_009420885.1 PREDICTED: mRNA-decapping enzyme subunit 2 isoform X3 [Musa acuminata subsp. malaccensis]
evgLocus_108310.p1	XP_009413646.1 PREDICTED: myb family transcription factor EFM-like [Musa acuminata subsp. malaccensis]
evgLocus_108320.p1	XP_023878153.1 glucose-repressible alcohol dehydrogenase transcriptional effector-like [Quercus suber]
evgLocus_108340.p1	XP_007514445.1 predicted protein [Bathycoccus prasinos]
evgLocus_108341.p1	XP_006838799.1 dnaJ homolog subfamily B member 4 [Amborella trichopoda]
evgLocus_10847.p1	XP_020260075.1 cellulose synthase A catalytic subunit 5 [UDP-forming]-like isoform X1 [Asparagus officinalis]
evgLocus_108483.p1	XP_023878903.1 uncharacterized protein LOC111991358 [Quercus suber]
evgLocus_108489.p1	XP_018499074.1 PREDICTED: uncharacterized protein LOC108865882 [Pyrus x bretschneideri]
evgLocus_108495.p1	XP_030542156.1 pyruvate kinase-like [Rhodamnia argentea]
evgLocus_108497.p1	XP_020685208.1 AT-hook motif nuclear-localized protein 28 [Dendrobium catenatum]
evgLocus_108498.p5	XP_020685208.1 AT-hook motif nuclear-localized protein 28 [Dendrobium catenatum]
evgLocus_108498.p1	XP_020587418.1 LOW QUALITY PROTEIN: U-box domain-containing protein 35-like [Phalaenopsis equestris]
evgLocus_108499.p1	XP_002501101.1 predicted protein, partial [Micromonas commoda]
evgLocus_108505.p1	XP_020681144.1 uncharacterized protein LOC110098606 [Dendrobium catenatum]
evgLocus_108602.p1	XP_020081780.1 zinc finger BED domain-containing protein RICESLEEPER 2-like, partial [Ananas comosus]
evgLocus_108618.p1	XP_005652374.1 hypothetical protein COCSUDRAFT 83450, partial [Coccomyxa subellipsoidea C-169]
evgLocus_108620.p1	XP_023909855.1 ATP-dependent DNA helicase PIF1-like [Quercus suber]
evgLocus_108633.p1	XP_023890576.1 uncharacterized methyltransferase-like protein SPBC21C3.07c [Quercus suber]
evgLocus_108634.p1	XP_020587277.1 uncharacterized protein LOC110029362 [Phalaenopsis equestris]
evgLocus_108641.p1	XP_023914800.1 acyl-CoA dehydrogenase apdG-like [Quercus suber]
evgLocus_108643.p1	XP_020705243.2 WEB family protein At2g38370-like [Dendrobium catenatum]
evgLocus_108649.p1	XP_023911788.1 kinesin-like protein unc-104 [Quercus suber]
evgLocus_108658.p1	XP_020685029.1 shewanella-like protein phosphatase 2 [Dendrobium catenatum]
evgLocus_108661.p1	XP_020697805.1 UPF0160 protein C694.04c [Dendrobium catenatum]
evgLocus_108666.p1	XP_031374349.1 multisubstrate pseudouridine synthase 7 [Punica granatum]
evgLocus_108667.p2	XP_023901507.1 rRNA-processing protein utp23-like [Quercus suber]
evgLocus_108669.p1	XP_023928601.1 uncharacterized beta-glucan synthesis-associated protein C23H3.11c-like [Quercus suber]
evgLocus_108672.p1	XP_020678464.1 cytochrome b561, DM13 and DOMON domain-containing protein At5g54830 [Dendrobium catenatum]
evgLocus_108690.p1	XP_023905663.1 mitochondrial distribution and morphology protein 10-like [Quercus suber]
evgLocus_108701.p1	XP_023917938.1 Golgi apyrase-like [Quercus suber]
evgLocus_108707.p1	XP_020684892.1 alpha-xylosidase 1 [Dendrobium catenatum]
evgLocus_108712.p1	XP_028549248.1 protein SINE1 [Dendrobium catenatum]
evgLocus_108715.p1	XP_023890276.1 switch 2-like [Quercus suber]
evgLocus_108719.p1	XP_020577133.1 cyanidin-3-O-glucoside 2-O-glucuronosyltransferase-like [Phalaenopsis equestris]
evgLocus_108740.p1	XP_010429507.1 PREDICTED: chaperone protein ClpB4, mitochondrial [Camelina sativa]
evgLocus_108781.p1	XP_020594660.1 uncharacterized protein LOC110034753 [Phalaenopsis equestris]
evgLocus_108796.p1	XP_015618686.1 probable protein phosphatase 2C 78 [Oryza sativa Japonica Group]
evgLocus_108827.p1	XP_023881333.1 dilute domain-containing protein C25B8.08-like [Quercus suber]
evgLocus_108831.p1	XP_023899352.1 UDP-glucose:glycoprotein glucosyltransferase-like [Quercus suber]
evgLocus_108837.p1	XP_027188006.1 oligopeptide transporter 1-like isoform X3 [Cicer arietinum]
evgLocus_108839.p1	XP_016185716.2 uncharacterized protein LOC107627395 [Arachis ipaensis]
evgLocus_108846.p1	XP_009787092.1 PREDICTED: uncharacterized protein LOC104235108 [Nicotiana sylvestris]
evgLocus_108857.p1	XP_023873660.1 uncharacterized protein LOC111986259 [Quercus suber]
evgLocus_10887.p1	XP_043811066.1 uncharacterized protein LOC122723325 [Manihot esculenta]
evgLocus_108876.p1	XP_020598475.1 exonuclease DPD1, chloroplastic/mitochondrial isoform X1 [Phalaenopsis equestris]
evgLocus_108889.p1	XP_030477632.1 separase isoform X2 [Cannabis sativa]
evgLocus_108953.p1	XP_020591937.1 pentatricopeptide repeat-containing protein At3g47530-like [Phalaenopsis equestris]
evgLocus_108958.p1	XP_027122501.1 uncharacterized protein LOC113739478 [Coffea arabica]
evgLocus_10897.p1	XP_009786640.1 PREDICTED: COP9 signalosome complex subunit 2 [Nicotiana sylvestris]
evgLocus_108974.p1	XP_023896321.1 DNA ligase 1-like [Quercus suber]
evgLocus_108985.p1	XP_020599782.1 9-cis-epoxycarotenoid dioxygenase, chloroplastic-like [Phalaenopsis equestris]
evgLocus_109041.p1	XP_008812851.1 tyrosine decarboxylase-like [Phoenix dactylifera]
evgLocus_10907.p2	XP_028187531.1 histone H2A-like [Glycine soja]
evgLocus_109070.p1	XP_010558548.1 PREDICTED: protein NSP-INTERACTING KINASE 1-like isoform X2 [Tarenaya hassleriana]
evgLocus_10908.p2	XP_043635867.1 histone H2A [Erigeron canadensis]
evgLocus_109086.p1	XP_023877304.1 helicase SEN1-like [Quercus suber]
evgLocus_109088.p1	XP_021280181.1 poly [ADP-ribose] polymerase 2 isoform X2 [Herrania umbratica]
evgLocus_10911.p1	XP_006659415.2 probable histone H2A.3 [Oryza brachyantha]
evgLocus_10913.p1	XP_023907005.1 meiotically up-regulated gene 89 protein-like [Quercus suber]
evgLocus_10915.p1	XP_020677947.1 protein NRT1/ PTR FAMILY 6.1 [Dendrobium catenatum]
evgLocus_10917.p1	XP_023870898.1 protein rot1-like [Quercus suber]
evgLocus_109174.p1	XP_012833163.1 PREDICTED: uncharacterized protein LOC105954039 [Erythranthe guttata]
evgLocus_10918.p1	XP_010254826.1 PREDICTED: glycine-rich RNA-binding protein GRP1A-like [Nelumbo nucifera]
evgLocus_10920.p1	XP_023893823.1 putative phospholipid-transporting ATPase C24B11.12c [Quercus suber]
evgLocus_109293.p1	XP_021977450.1 probable RNA-dependent RNA polymerase 1 [Helianthus annuus]
evgLocus_109296.p1	XP_023902162.1 uncharacterized ATP-dependent helicase C144.05-like [Quercus suber]
evgLocus_109299.p1	XP_023896120.1 cAMP-dependent protein kinase regulatory subunit-like [Quercus suber]
evgLocus_109369.p1	XP_042380277.1 uncharacterized protein LOC121972697 [Zingiber officinale]
evgLocus_109377.p1	XP_023914338.1 uncharacterized protein LOC112025886 [Quercus suber]
evgLocus_109381.p1	XP_025636225.1 uncharacterized protein LOC112730349 [Arachis hypogaea]
evgLocus_10942.p1	XP_024363913.1 cyclin-U1-1-like [Physcomitrium patens]
evgLocus_109429.p1	XP_020683270.2 uncharacterized protein LOC110100190, partial [Dendrobium catenatum]
evgLocus_109434.p1	XP_020683270.2 uncharacterized protein LOC110100190, partial [Dendrobium catenatum]
evgLocus_109436.p3	XP_022871711.1 uncharacterized protein LOC111390827 [Olea europaea var. sylvestris]
evgLocus_109436.p1	XP_022875589.1 uncharacterized protein LOC111394033 [Olea europaea var. sylvestris]
evgLocus_109441.p1	XP_028552686.1 RING-H2 finger protein ATL3-like [Dendrobium catenatum]
evgLocus_109446.p1	XP_024541362.1 putative CCA tRNA nucleotidyltransferase 2 [Selaginella moellendorffii]
evgLocus_109484.p1	XP_023888629.1 calcipressin-3-like [Quercus suber]
evgLocus_109536.p1	XP_023889373.1 succinate dehydrogenase assembly factor 3, mitochondrial-like [Quercus suber]
evgLocus_109552.p2	XP_028553070.1 aluminum-activated malate transporter 8-like [Dendrobium catenatum]
evgLocus_109552.p1	XP_020598934.1 aluminum-activated malate transporter 12-like [Phalaenopsis equestris]
evgLocus_109567.p1	XP_020684494.1 uncharacterized protein LOC110101071, partial [Dendrobium catenatum]
evgLocus_10957.p1	XP_020579983.1 uncharacterized protein LOC110024388 isoform X1 [Phalaenopsis equestris]
evgLocus_109589.p1	XP_023876619.1 regulator of nonsense transcripts 1 homolog [Quercus suber]
evgLocus_109614.p1	XP_020702231.1 mitochondrial import inner membrane translocase subunit PAM16 like 2 [Dendrobium catenatum]
evgLocus_109643.p1	XP_024390118.1 probable RNA helicase SDE3 [Physcomitrium patens]
evgLocus_10965.p1	XP_023907416.1 uncharacterized protein LOC112019121 [Quercus suber]
evgLocus_109650.p1	XP_040964577.1 leucine-rich repeat receptor-like serine/threonine-protein kinase BAM3, partial [Gossypium hirsutum]
evgLocus_109658.p1	XP_028553673.1 uncharacterized protein LOC110105853 [Dendrobium catenatum]
evgLocus_109661.p1	XP_023907471.1 mitochondrial metalloendopeptidase OMA1-like [Quercus suber]
evgLocus_109665.p1	XP_023003887.1 SRSF protein kinase 2-like [Cucurbita maxima]
evgLocus_10968.p1	XP_023907416.1 uncharacterized protein LOC112019121 [Quercus suber]
evgLocus_109693.p1	XP_020676591.1 ubiquitin-fold modifier-conjugating enzyme 1 [Dendrobium catenatum]
evgLocus_109712.p1	XP_020592674.1 RHOMBOID-like protein 5 isoform X3 [Phalaenopsis equestris]
evgLocus_109716.p1	XP_020675523.1 uncharacterized protein LOC110094600 [Dendrobium catenatum]
evgLocus_109719.p1	XP_020682234.1 cytochrome c-type biogenesis protein CcmE homolog, mitochondrial [Dendrobium catenatum]
evgLocus_109758.p1	XP_020678940.1 uncharacterized protein LOC110097062 [Dendrobium catenatum]
evgLocus_109762.p1	XP_024362518.1 probable splicing factor 3A subunit 1 [Physcomitrium patens]
evgLocus_109785.p1	XP_010920584.1 uncharacterized protein LOC105044404 [Elaeis guineensis]
evgLocus_109796.p1	XP_023870816.1 ABC transporter F family member 4-like [Quercus suber]
evgLocus_109799.p1	XP_020675969.1 uncharacterized protein LOC110094956 [Dendrobium catenatum]
evgLocus_109806.p1	XP_030541637.1 CAD protein-like [Rhodamnia argentea]
evgLocus_109812.p1	XP_020704829.1 transcription termination factor MTERF8, chloroplastic [Dendrobium catenatum]
evgLocus_109818.p1	XP_020683725.1 uncharacterized protein LOC110100530 [Dendrobium catenatum]
evgLocus_109823.p1	XP_020580458.1 probable E3 ubiquitin-protein ligase BAH1-like 1 isoform X1 [Phalaenopsis equestris]
evgLocus_109826.p1	XP_020691390.1 gibberellin receptor GID1C [Dendrobium catenatum]
evgLocus_109833.p1	XP_020698630.1 ABC transporter G family member 20 [Dendrobium catenatum]
evgLocus_109834.p1	XP_024969358.1 alpha-galactosidase-like isoform X2 [Cynara cardunculus var. scolymus]
evgLocus_109837.p2	XP_021976020.1 alpha-ketoglutarate-dependent dioxygenase alkB [Helianthus annuus]
evgLocus_109837.p1	XP_043703508.1 uncharacterized protein LOC122653657 isoform X2 [Telopea speciosissima]
evgLocus_109841.p1	XP_020697605.1 pentatricopeptide repeat-containing protein At4g39530 [Dendrobium catenatum]
evgLocus_109850.p1	XP_020703589.1 B-box zinc finger protein 18-like isoform X1 [Dendrobium catenatum]
evgLocus_109854.p1	XP_020681739.1 NDR1/HIN1-like protein 6 [Dendrobium catenatum]
evgLocus_109859.p1	XP_024397303.1 OTU domain-containing protein 6B-like [Physcomitrium patens]
evgLocus_109870.p1	XP_010912369.1 protein SMAX1-LIKE 3 [Elaeis guineensis]
evgLocus_109873.p1	XP_023883050.1 D-amino-acid oxidase-like [Quercus suber]
evgLocus_109874.p1	XP_020673179.1 uncharacterized protein LOC110092832 [Dendrobium catenatum]
evgLocus_109876.p1	XP_002953646.1 hypothetical protein VOLCADRAFT 109897 [Volvox carteri f. nagariensis]
evgLocus_109877.p1	XP_020704728.1 uncharacterized protein LOC110115737 [Dendrobium catenatum]
evgLocus_109886.p1	XP_020575749.1 ribosomal lysine N-methyltransferase 3 isoform X1 [Phalaenopsis equestris]
evgLocus_109887.p1	XP_023891139.1 eukaryotic translation initiation factor 5-like [Quercus suber]
evgLocus_109892.p1	XP_020681792.1 glycerophosphodiester phosphodiesterase GDPD1, chloroplastic-like [Dendrobium catenatum]
evgLocus_109905.p1	XP_020114563.1 uncharacterized protein LOC109728471 isoform X15 [Ananas comosus]
evgLocus_109929.p1	XP_023887470.1 radical S-adenosyl methionine domain-containing protein 2-like [Quercus suber]
evgLocus_109970.p1	XP_020694937.1 uncharacterized protein LOC110108586 [Dendrobium catenatum]
evgLocus_110000.p1	XP_020687977.1 uncharacterized protein LOC110103549 [Dendrobium catenatum]
evgLocus_110004.p1	XP_020680726.1 UDP-glucuronate:xylan alpha-glucuronosyltransferase 1 [Dendrobium catenatum]
evgLocus_110006.p1	XP_020593676.1 pentatricopeptide repeat-containing protein At1g06140, mitochondrial [Phalaenopsis equestris]
evgLocus_110010.p1	XP_023877650.1 60S ribosomal protein L20-A-like [Quercus suber]
evgLocus_110024.p1	XP_023902858.1 uncharacterized ABC transporter ATP-binding protein C29A3.09c-like [Quercus suber]
evgLocus_110031.p1	XP_028549382.1 organic cation/carnitine transporter 7-like isoform X2 [Dendrobium catenatum]
evgLocus_110033.p1	XP_020683143.1 uncharacterized protein LOC110100090 [Dendrobium catenatum]
evgLocus_110034.p1	XP_023871321.1 PQ-loop repeat-containing protein 1-like [Quercus suber]
evgLocus_110039.p1	XP_027067833.1 uncharacterized protein LOC113693501 [Coffea arabica]
evgLocus_110041.p1	XP_042502647.1 NAP1-related protein 2-like [Macadamia integrifolia]
evgLocus_110043.p1	XP_023910311.1 eukaryotic translation initiation factor 3 subunit C-like [Quercus suber]
evgLocus_110046.p1	XP_005851506.1 hypothetical protein CHLNCDRAFT 137906 [Chlorella variabilis]
evgLocus_110051.p1	XP_028557289.1 pentatricopeptide repeat-containing protein At3g29230 [Dendrobium catenatum]
evgLocus_110055.p1	XP_020688057.1 pentatricopeptide repeat-containing protein At1g02150 [Dendrobium catenatum]
evgLocus_110060.p1	XP_023890666.1 phosphatidylinositol 4-kinase STT4-like [Quercus suber]
evgLocus_110064.p1	XP_023911883.1 cytidine deaminase-like [Quercus suber]
evgLocus_110067.p1	XP_020673548.1 pentatricopeptide repeat-containing protein At1g62350-like [Dendrobium catenatum]
evgLocus_11007.p1	XP_023896541.1 importin subunit alpha-like [Quercus suber]
evgLocus_110073.p1	XP_023870723.1 structural maintenance of chromosomes protein 2-like [Quercus suber]
evgLocus_110076.p1	XP_020688111.1 heavy metal-associated isoprenylated plant protein 32 [Dendrobium catenatum]
evgLocus_110079.p1	XP_023901528.1 kexin-like [Quercus suber]
evgLocus_110090.p1	XP_020592721.1 amino acid transporter ANTL3-like [Phalaenopsis equestris]
evgLocus_110091.p1	XP_023925581.1 late secretory pathway protein AVL9-like [Quercus suber]
evgLocus_110115.p1	XP_020702656.1 uncharacterized protein At2g39795, mitochondrial [Dendrobium catenatum]
evgLocus_110118.p2	XP_021724338.1 uncharacterized protein LOC110691712 [Chenopodium quinoa]
evgLocus_110121.p1	XP_023877671.1 14-3-3 protein homolog [Quercus suber]
evgLocus_110151.p1	XP_023890588.1 uncharacterized protein LOC112002666 [Quercus suber]
evgLocus_110162.p1	XP_020687700.2 protein terminal ear1 homolog [Dendrobium catenatum]
evgLocus_110169.p1	XP_023909696.1 vegetative incompatibility protein HET-E-1-like [Quercus suber]
evgLocus_110178.p1	XP_023767324.1 dual specificity protein kinase zakA [Lactuca sativa]
evgLocus_110188.p1	XP_020580999.1 probable mitochondrial adenine nucleotide transporter BTL3 [Phalaenopsis equestris]
evgLocus_110191.p1	XP_020700092.1 AMP deaminase [Dendrobium catenatum]
evgLocus_110214.p1	XP_020583941.1 serine/arginine-rich splicing factor RS31 [Phalaenopsis equestris]
evgLocus_110231.p1	XP_020688226.2 transcription factor TCP7 [Dendrobium catenatum]
evgLocus_110246.p1	XP_015882044.1 DEAD-box ATP-dependent RNA helicase 36 [Ziziphus jujuba]
evgLocus_110258.p2	XP_020677432.1 uncharacterized protein LOC110096022 isoform X2 [Dendrobium catenatum]
evgLocus_110258.p1	XP_020677441.1 polyadenylate-binding protein RBP47 isoform X2 [Dendrobium catenatum]
evgLocus_110261.p1	XP_020677441.1 polyadenylate-binding protein RBP47 isoform X2 [Dendrobium catenatum]
evgLocus_110266.p1	XP_028555621.1 pentatricopeptide repeat-containing protein At5g24830 [Dendrobium catenatum]
evgLocus_110271.p1	XP_023871341.1 signal recognition particle 54 kDa protein homolog [Quercus suber]
evgLocus_110273.p1	XP_015894940.2 endoglucanase 13-like [Ziziphus jujuba]
evgLocus_110280.p1	XP_028083396.1 probable protein phosphatase 2C 51 [Camellia sinensis]
evgLocus_110284.p1	XP_023880077.1 1,2-dihydroxy-3-keto-5-methylthiopentene dioxygenase-like [Quercus suber]
evgLocus_110292.p1	XP_020600319.1 maf-like protein DDB G0281937 isoform X1 [Phalaenopsis equestris]
evgLocus_110296.p1	XP_043713964.1 bZIP transcription factor 11-like [Telopea speciosissima]
evgLocus_11030.p1	XP_020571071.1 DNA oxidative demethylase ALKBH2 isoform X1 [Phalaenopsis equestris]
evgLocus_110344.p1	XP_020691891.1 uncharacterized protein LOC110106352 isoform X1 [Dendrobium catenatum]
evgLocus_110348.p1	XP_028550354.1 structural maintenance of chromosomes protein 1 [Dendrobium catenatum]
evgLocus_110352.p1	XP_020674451.1 probable receptor-like protein kinase At2g42960 [Dendrobium catenatum]
evgLocus_110354.p1	XP_020575961.1 3-hydroxy-3-methylglutaryl-coenzyme A reductase 3-like [Phalaenopsis equestris]
evgLocus_110357.p1	XP_020579399.1 3-hydroxy-3-methylglutaryl-coenzyme A reductase 3-like [Phalaenopsis equestris]
evgLocus_110361.p1	XP_028556897.1 golgin subfamily A member 4 isoform X1 [Dendrobium catenatum]
evgLocus_110366.p1	XP_020702213.2 6,7-dimethyl-8-ribityllumazine synthase
evgLocus_110377.p1	XP_020681340.1 protein LOW PSII ACCUMULATION 1, chloroplastic isoform X2 [Dendrobium catenatum]
evgLocus_110397.p1	XP_020678170.1 U-box domain-containing protein 7 isoform X1 [Dendrobium catenatum]
evgLocus_110420.p1	XP_002973804.2 UTP:RNA uridylyltransferase 1 [Selaginella moellendorffii]
evgLocus_110427.p1	XP_020681464.1 aspartyl protease family protein 1 isoform X1 [Dendrobium catenatum]
evgLocus_110430.p1	XP_023870925.1 uncharacterized protein C12G12.12-like [Quercus suber]
evgLocus_11046.p1	XP_020577512.1 equilibrative nucleotide transporter 3-like [Phalaenopsis equestris]
evgLocus_110465.p1	XP_028553815.1 uncharacterized protein LOC114580447 [Dendrobium catenatum]
evgLocus_110465.p9	XP_020081998.1 uncharacterized protein LOC109705656 [Ananas comosus]
evgLocus_110465.p7	XP_028548585.1 uncharacterized protein LOC114579064 [Dendrobium catenatum]
evgLocus_110468.p5	XP_028553815.1 uncharacterized protein LOC114580447 [Dendrobium catenatum]
evgLocus_110468.p7	XP_020081998.1 uncharacterized protein LOC109705656 [Ananas comosus]
evgLocus_110485.p1	XP_020703609.1 AP-2 complex subunit alpha-2 [Dendrobium catenatum]
evgLocus_110492.p1	XP_020700723.1 uncharacterized protein LOC110112751 [Dendrobium catenatum]
evgLocus_110510.p1	XP_023875411.1 uncharacterized protein C17C9.12-like [Quercus suber]
evgLocus_110513.p1	XP_020704820.1 protein SGM1 isoform X2 [Dendrobium catenatum]
evgLocus_110519.p1	XP_020676145.1 probable plastid-lipid-associated protein 8, chloroplastic isoform X2 [Dendrobium catenatum]
evgLocus_110528.p1	XP_020694829.1 ribosome biogenesis protein NOP53 [Dendrobium catenatum]
evgLocus_110546.p1	XP_020700778.1 peroxisomal membrane protein PMP22 [Dendrobium catenatum]
evgLocus_110559.p1	XP_020696497.2 uncharacterized protein LOC110109654 [Dendrobium catenatum]
evgLocus_110565.p1	XP_020581813.1 CSC1-like protein At4g02900 [Phalaenopsis equestris]
evgLocus_110566.p1	XP_020581813.1 CSC1-like protein At4g02900 [Phalaenopsis equestris]
evgLocus_110595.p1	XP_043633165.1 uncharacterized protein LOC122604341 [Erigeron canadensis]
evgLocus_11061.p1	XP_025811543.1 pre-mRNA-processing-splicing factor 8A [Panicum hallii]
evgLocus_110619.p1	XP_017408536.1 PREDICTED: RNA-directed DNA polymerase homolog [Vigna angularis]
evgLocus_110627.p1	XP_023895899.1 serine/threonine-protein kinase cot-1-like [Quercus suber]
evgLocus_110647.p1	XP_020700555.1 delta(14)-sterol reductase isoform X1 [Dendrobium catenatum]
evgLocus_11068.p1	XP_020595754.1 protein TIC 20-II, chloroplastic [Phalaenopsis equestris]
evgLocus_110700.p2	XP_020684492.1 uncharacterized protein LOC110101068 [Dendrobium catenatum]
evgLocus_110700.p1	YP 009472111.2 apocytochrome b (mitochondrion) [Arabidopsis thaliana]
evgLocus_110700.p3	YP 010021916.1 ribosomal protein S14 (mitochondrion) [Asparagus officinalis]
evgLocus_110752.p1	XP_020702616.1 uncharacterized protein LOC110114173 [Dendrobium catenatum]
evgLocus_110764.p1	XP_023917525.1 C2H2 finger domain transcription factor CON7-like [Quercus suber]
evgLocus_110795.p1	XP_023890467.1 probable inactive purple acid phosphatase 16 [Quercus suber]
evgLocus_110801.p1	XP_030511837.1 alpha-actinin-like [Rhodamnia argentea]
evgLocus_110832.p1	XP_024533502.1 transformation/transcription domain-associated protein [Selaginella moellendorffii]
evgLocus_11084.p1	XP_020681347.1 SUN domain-containing protein 1-like [Dendrobium catenatum]
evgLocus_11087.p1	XP_023909566.1 uncharacterized protein LOC112021230 [Quercus suber]
evgLocus_11089.p1	XP_020677346.1 uncharacterized protein LOC110095954 [Dendrobium catenatum]
evgLocus_110895.p1	XP_020690407.1 intermediate cleaving peptidase 55, mitochondrial isoform X1 [Dendrobium catenatum]
evgLocus_110899.p1	XP_015631922.1 splicing factor 3B subunit 6-like protein [Oryza sativa Japonica Group]
evgLocus_110900.p1	XP_020673948.1 mitochondrial import receptor subunit TOM9-2 [Dendrobium catenatum]
evgLocus_110903.p1	XP_020683669.2 uncharacterized protein LOC110100485 isoform X1 [Dendrobium catenatum]
evgLocus_110906.p1	XP_020691116.1 uncharacterized protein LOC110105813 [Dendrobium catenatum]
evgLocus_110913.p1	XP_023916173.1 2-methylcitrate synthase, mitochondrial-like [Quercus suber]
evgLocus_110914.p2	XP_023912436.1 secondary metabolism regulator LAE1-like [Quercus suber]
evgLocus_110926.p1	XP_028553815.1 uncharacterized protein LOC114580447 [Dendrobium catenatum]
evgLocus_110937.p1	XP_040964577.1 leucine-rich repeat receptor-like serine/threonine-protein kinase BAM3, partial [Gossypium hirsutum]
evgLocus_110939.p1	XP_040964577.1 leucine-rich repeat receptor-like serine/threonine-protein kinase BAM3, partial [Gossypium hirsutum]
evgLocus_110950.p1	XP_020687000.1 putative methyltransferase At1g22800, mitochondrial isoform X1 [Dendrobium catenatum]
evgLocus_110952.p1	XP_020700712.1 protein PHOSPHATE STARVATION RESPONSE 2 isoform X1 [Dendrobium catenatum]
evgLocus_110955.p1	XP_020689055.1 probable magnesium transporter NIPA6 isoform X1 [Dendrobium catenatum]
evgLocus_110958.p1	XP_020690948.1 probable magnesium transporter NIPA6 [Dendrobium catenatum]
evgLocus_110960.p1	XP_028552128.1 uncharacterized hydrolase YNR064C isoform X2 [Dendrobium catenatum]
evgLocus_110966.p1	XP_020588097.1 trihelix transcription factor ASIL1 isoform X3 [Phalaenopsis equestris]
evgLocus_110969.p1	XP_020692558.1 ABC transporter B family member 29, chloroplastic isoform X2 [Dendrobium catenatum]
evgLocus_110978.p1	XP_020573137.1 1-aminocyclopropane-1-carboxylate synthase 7-like [Phalaenopsis equestris]
evgLocus_111000.p1	XP_020698148.1 auxin efflux carrier component 4 [Dendrobium catenatum]
evgLocus_111006.p1	XP_023521827.1 rRNA biogenesis protein RRP5-like [Cucurbita pepo subsp. pepo]
evgLocus_111006.p2	XP_023896179.1 pre-mRNA-splicing factor sap62-like [Quercus suber]
evgLocus_111074.p1	XP_020692934.1 transmembrane protein 230 [Dendrobium catenatum]
evgLocus_111077.p1	XP_020597730.1 uncharacterized protein At1g04910-like [Phalaenopsis equestris]
evgLocus_111081.p1	XP_020705811.2 mitogen-activated protein kinase kinase kinase 17-like [Dendrobium catenatum]
evgLocus_111086.p1	XP_027355734.1 cold-responsive protein kinase 1-like [Abrus precatorius]
evgLocus_111092.p1	XP_020684447.2 ERAD-associated E3 ubiquitin-protein ligase component HRD3 [Dendrobium catenatum]
evgLocus_111092.p2	XP_020699128.1 microsomal glutathione S-transferase 3 [Dendrobium catenatum]
evgLocus_111093.p1	XP_023878945.1 cell division control protein 48 homolog D-like [Quercus suber]
evgLocus_111102.p1	XP_023914664.1 ATP-dependent DNA helicase mph1-like [Quercus suber]
evgLocus_111108.p1	XP_020578645.1 pre-mRNA-splicing factor RSE1 isoform X1 [Phalaenopsis equestris]
evgLocus_111110.p1	XP_020578647.1 DNA damage-binding protein 1 isoform X3 [Phalaenopsis equestris]
evgLocus_111126.p1	XP_023901840.1 RNA-binding protein rnc1-like [Quercus suber]
evgLocus_111148.p1	XP_023902814.1 uncharacterized RNA-binding protein C328.05-like [Quercus suber]
evgLocus_111150.p1	XP_020572556.1 WD-40 repeat-containing protein MSI1 [Phalaenopsis equestris]
evgLocus_111156.p1	XP_020672328.1 molybdopterin synthase sulfur carrier subunit isoform X1 [Dendrobium catenatum]
evgLocus_11116.p1	XP_026659281.2 transcription factor bHLH74-like isoform X2 [Phoenix dactylifera]
evgLocus_111173.p2	XP_031741325.1 uncharacterized protein LOC116403834 [Cucumis sativus]
evgLocus_111173.p1	XP_020250736.1 uncharacterized protein LOC109828108 [Asparagus officinalis]
evgLocus_111188.p1	XP_020691516.1 heat shock 70 kDa protein 17 [Dendrobium catenatum]
evgLocus_111194.p2	XP_020697788.1 uncharacterized protein LOC110110577 [Dendrobium catenatum]
evgLocus_111195.p2	XP_020703349.1 uncharacterized protein LOC110114717 [Dendrobium catenatum]
evgLocus_111195.p1	XP_020704869.2 uncharacterized protein LOC110115833 [Dendrobium catenatum]
evgLocus_111201.p1	XP_020693097.1 pentatricopeptide repeat-containing protein At3g62890-like [Dendrobium catenatum]
evgLocus_111206.p2	XP_038983420.1 zinc finger SWIM domain-containing protein 7-like [Phoenix dactylifera]
evgLocus_111206.p1	XP_020578286.1 uncharacterized protein LOC110023305 isoform X1 [Phalaenopsis equestris]
evgLocus_111208.p2	XP_038983420.1 zinc finger SWIM domain-containing protein 7-like [Phoenix dactylifera]
evgLocus_111241.p1	XP_023896034.1 GDP-mannose transporter-like [Quercus suber]
evgLocus_111259.p1	XP_023896106.1 SUN domain-containing ossification factor-like [Quercus suber]
evgLocus_111259.p4	XP_039026482.1 mitochondrial carnitine/acylcarnitine carrier-like protein [Hibiscus syriacus]
evgLocus_111266.p1	XP_020698729.1 uncharacterized protein LOC110111277 [Dendrobium catenatum]
evgLocus_111269.p1	XP_010930711.1 dynamin-like protein ARC5 isoform X2 [Elaeis guineensis]
evgLocus_11127.p1	XP_028556767.1 transcription factor bHLH49 isoform X2 [Dendrobium catenatum]
evgLocus_111281.p1	XP_020684263.2 mitochondrial intermediate peptidase, mitochondrial isoform X1 [Dendrobium catenatum]
evgLocus_111285.p1	XP_020677583.1 scarecrow-like protein 23 [Dendrobium catenatum]
evgLocus_111287.p1	XP_030531607.1 transformer-2 protein homolog alpha-like [Rhodamnia argentea]
evgLocus_111303.p1	XP_020579482.1 ankyrin repeat domain-containing protein EMB506, chloroplastic-like [Phalaenopsis equestris]
evgLocus_111304.p1	XP_030541612.1 magnesium transporter protein 1-like [Rhodamnia argentea]
evgLocus_111314.p1	XP_020672268.1 RING-H2 finger protein ATL2-like [Dendrobium catenatum]
evgLocus_111317.p1	XP_020685220.1 cyclin-dependent kinase inhibitor 1 [Dendrobium catenatum]
evgLocus_111330.p1	XP_010914271.1 dihydroneopterin aldolase 2 isoform X3 [Elaeis guineensis]
evgLocus_111348.p2	XP_020702699.1 hexokinase-2, chloroplastic isoform X2 [Dendrobium catenatum]
evgLocus_111367.p1	XP_006341534.1 PREDICTED: splicing factor 3B subunit 4-like [Solanum tuberosum]
evgLocus_111368.p1	XP_023915279.1 clathrin light chain-like [Quercus suber]
evgLocus_111393.p1	XP_019707475.1 protein AAR2 homolog [Elaeis guineensis]
evgLocus_111402.p1	XP_010910290.1 co-chaperone protein p23-2 [Elaeis guineensis]
evgLocus_111418.p1	XP_020678379.2 beta-fructofuranosidase, insoluble isoenzyme 3 [Dendrobium catenatum]
evgLocus_11144.p3	XP_021802654.1 uncharacterized protein LOC110746726 [Prunus avium]
evgLocus_11144.p1	XP_027154216.1 uncharacterized protein LOC113754083 [Coffea eugenioides]
evgLocus_111447.p1	XP_028555539.1 phosphatidate cytidylyltransferase 1-like [Dendrobium catenatum]
evgLocus_111481.p1	XP_023883017.1 uncharacterized protein LOC111995335 [Quercus suber]
evgLocus_111503.p1	XP_020588433.1 beta-glucosidase 24-like [Phalaenopsis equestris]
evgLocus_111506.p1	XP_020696350.1 dynamin-related protein 3A-like [Dendrobium catenatum]
evgLocus_11151.p1	XP_020687060.1 uncharacterized protein LOC110102892 [Dendrobium catenatum]
evgLocus_111513.p1	XP_020703535.2 cysteine-rich repeat secretory protein 55-like [Dendrobium catenatum]
evgLocus_111532.p1	XP_020692616.1 AFG1-like ATPase isoform X2 [Dendrobium catenatum]
evgLocus_111601.p1	XP_020572452.1 phospholipase D alpha 1 [Phalaenopsis equestris]
evgLocus_111604.p1	XP_010907269.1 phospholipase D alpha 1 [Elaeis guineensis]
evgLocus_111608.p1	XP_012575063.1 uncharacterized protein LOC105852845 [Cicer arietinum]
evgLocus_111610.p1	XP_020687888.1 transcription factor MYBS3 [Dendrobium catenatum]
evgLocus_111638.p2	XP_020688080.1 chaperone protein dnaJ 11, chloroplastic [Dendrobium catenatum]
evgLocus_111642.p1	XP_020687180.1 phosphoenolpyruvate carboxylase kinase 2-like [Dendrobium catenatum]
evgLocus_111649.p1	XP_020677825.1 plasmodesmata-located protein 3 [Dendrobium catenatum]
evgLocus_111652.p2	XP_010921671.1 pectinesterase inhibitor 10 [Elaeis guineensis]
evgLocus_111658.p1	XP_020683779.2 ethylene-responsive transcription factor 5-like [Dendrobium catenatum]
evgLocus_111659.p1	XP_020683781.1 ethylene-responsive transcription factor ERF105-like [Dendrobium catenatum]
evgLocus_111662.p1	XP_020683781.1 ethylene-responsive transcription factor ERF105-like [Dendrobium catenatum]
evgLocus_111667.p1	XP_028555649.1 serine/arginine repetitive matrix protein 1 [Dendrobium catenatum]
evgLocus_11167.p1	XP_020577935.1 ferredoxin-thioredoxin reductase catalytic chain, chloroplastic [Phalaenopsis equestris]
evgLocus_111683.p1	XP_028550753.1 tetratricopeptide repeat protein 27 homolog isoform X1 [Dendrobium catenatum]
evgLocus_111692.p1	XP_020676768.1 transcription factor UNE12 [Dendrobium catenatum]
evgLocus_111697.p1	XP_020676768.1 transcription factor UNE12 [Dendrobium catenatum]
evgLocus_111724.p1	XP_020701271.1 CCR4-NOT transcription complex subunit 1 isoform X1 [Dendrobium catenatum]
evgLocus_111730.p1	XP_020701271.1 CCR4-NOT transcription complex subunit 1 isoform X1 [Dendrobium catenatum]
evgLocus_111758.p1	XP_020695725.1 uncharacterized protein LOC110109132 isoform X1 [Dendrobium catenatum]
evgLocus_111767.p1	XP_020682674.1 protein TRANSPARENT TESTA 9 [Dendrobium catenatum]
evgLocus_111778.p1	XP_020696912.1 AT-rich interactive domain-containing protein 6 isoform X2 [Dendrobium catenatum]
evgLocus_111785.p1	XP_020696882.1 mucin-2 [Dendrobium catenatum]
evgLocus_111787.p1	XP_030547810.1 small ubiquitin-related modifier 1-like [Rhodamnia argentea]
evgLocus_111791.p2	XP_020693329.1 uncharacterized protein LOC110107407 isoform X2 [Dendrobium catenatum]
evgLocus_111791.p1	XP_020585838.1 uncharacterized protein LOC110028359 [Phalaenopsis equestris]
evgLocus_111804.p1	XP_020704654.1 U-box domain-containing protein 17 [Dendrobium catenatum]
evgLocus_111812.p1	XP_020701718.1 protein ROOT INITIATION DEFECTIVE 3 [Dendrobium catenatum]
evgLocus_111817.p1	XP_023906428.1 external alternative NADH-ubiquinone oxidoreductase, mitochondrial-like [Quercus suber]
evgLocus_111836.p1	XP_040364387.1 uncharacterized protein LOC112169528 [Rosa chinensis]
evgLocus_111870.p1	XP_020674487.1 transcription initiation factor IIA subunit 2 [Dendrobium catenatum]
evgLocus_111898.p1	XP_020572609.1 serine/arginine-rich splicing factor RSZ21A-like isoform X2 [Phalaenopsis equestris]
evgLocus_111917.p1	XP_039144808.1 14-3-3 protein 7-like isoform X2 [Dioscorea cayenensis subsp. rotundata]
evgLocus_111938.p1	XP_020687983.1 uncharacterized protein LOC110103554 [Dendrobium catenatum]
evgLocus_111951.p1	XP_020682177.1 putative MO25-like protein At5g47540 isoform X1 [Dendrobium catenatum]
evgLocus_111970.p1	XP_020701311.1 uncharacterized protein LOC110113189 [Dendrobium catenatum]
evgLocus_111989.p1	XP_028550877.1 Werner Syndrome-like exonuclease [Dendrobium catenatum]
evgLocus_111993.p1	XP_024379761.1 isocitrate lyase-like [Physcomitrium patens]
evgLocus_112066.p1	XP_020700397.1 probable inactive poly [ADP-ribose] polymerase SRO3 [Dendrobium catenatum]
evgLocus_112073.p1	XP_020698463.1 threonine--tRNA ligase, mitochondrial 1 [Dendrobium catenatum]
evgLocus_112080.p1	XP_020681022.1 putative lipoate-protein ligase A [Dendrobium catenatum]
evgLocus_112082.p1	XP_020698094.1 30S ribosomal protein S6 alpha, chloroplastic [Dendrobium catenatum]
evgLocus_112086.p1	XP_020697317.1 glycine dehydrogenase (decarboxylating), mitochondrial [Dendrobium catenatum]
evgLocus_112091.p1	XP_020682634.1 cationic amino acid transporter 1 [Dendrobium catenatum]
evgLocus_112110.p1	XP_020675021.1 uncharacterized protein LOC110094190 [Dendrobium catenatum]
evgLocus_112112.p1	XP_020597111.1 uncharacterized protein LOC110036902 [Phalaenopsis equestris]
evgLocus_112137.p2	XP_023879003.1 S-adenosylmethionine synthase-like [Quercus suber]
evgLocus_112137.p1	XP_023888664.1 phosphoinositide 3-phosphatase-like [Quercus suber]
evgLocus_112155.p2	XP_020587013.1 F-box/LRR-repeat protein 17 [Phalaenopsis equestris]
evgLocus_112155.p1	XP_020701395.1 DEAD-box ATP-dependent RNA helicase 13 isoform X1 [Dendrobium catenatum]
evgLocus_112167.p1	XP_020582066.1 uncharacterized protein At1g04910-like isoform X1 [Phalaenopsis equestris]
evgLocus_11218.p1	XP_028054823.1 uncharacterized protein LOC114259031 [Camellia sinensis]
evgLocus_112188.p1	XP_020589759.1 probable mitochondrial import inner membrane translocase subunit TIM21 [Phalaenopsis equestris]
evgLocus_112196.p1	XP_020694374.2 nuclear pore complex protein NUP1 [Dendrobium catenatum]
evgLocus_112200.p1	XP_020687970.1 actin cytoskeleton-regulatory complex protein PAN1 [Dendrobium catenatum]
evgLocus_112208.p1	XP_020675073.1 50S ribosomal protein L29, chloroplastic [Dendrobium catenatum]
evgLocus_112211.p2	XP_023928984.1 54S ribosomal protein L23, mitochondrial-like [Quercus suber]
evgLocus_112234.p1	XP_023928847.1 protein dopey-like, partial [Quercus suber]
evgLocus_112237.p1	XP_024024810.1 uncharacterized protein LOC112092560 [Morus notabilis]
evgLocus_112252.p1	XP_042432280.1 pathogenesis-related genes transcriptional activator PTI6-like [Zingiber officinale]
evgLocus_112254.p1	XP_021303567.1 carnosine N-methyltransferase isoform X4 [Sorghum bicolor]
evgLocus_112263.p1	XP_023906899.1 vegetative incompatibility protein HET-E-1-like [Quercus suber]
evgLocus_112271.p1	XP_023928959.1 eukaryotic translation initiation factor 4 gamma-like [Quercus suber]
evgLocus_112284.p1	XP_023883116.1 protein pyrABCN-like [Quercus suber]
evgLocus_112285.p1	XP_023883116.1 protein pyrABCN-like [Quercus suber]
evgLocus_112299.p1	XP_010938954.1 BTB/POZ and TAZ domain-containing protein 4 [Elaeis guineensis]
evgLocus_11230.p1	XP_020692258.1 probable inactive leucine-rich repeat receptor-like protein kinase At3g03770 [Dendrobium catenatum]
evgLocus_112308.p1	XP_020685441.1 pentatricopeptide repeat-containing protein At5g08510 [Dendrobium catenatum]
evgLocus_112333.p1	XP_023910389.1 uncharacterized protein LOC112022055 [Quercus suber]
evgLocus_112344.p1	XP_020696457.1 glucuronokinase 1 [Dendrobium catenatum]
evgLocus_112348.p1	XP_020600139.1 histone-lysine N-methyltransferase family member SUVH9-like [Phalaenopsis equestris]
evgLocus_112351.p1	XP_024369124.1 14 kDa zinc-binding protein-like [Physcomitrium patens]
evgLocus_112353.p1	XP_020694059.1 uncharacterized protein LOC110107950 [Dendrobium catenatum]
evgLocus_112356.p1	XP_024401298.1 alpha-mannosidase I MNS4-like [Physcomitrium patens]
evgLocus_112363.p1	XP_024531886.1 acyl-coenzyme A thioesterase 9, mitochondrial [Selaginella moellendorffii]
evgLocus_112369.p1	XP_020697432.1 pentatricopeptide repeat-containing protein At2g22070 [Dendrobium catenatum]
evgLocus_112372.p1	XP_023902635.1 G patch domain-containing protein 1-like [Quercus suber]
evgLocus_112374.p1	XP_020695483.1 transcription termination factor MTERF5, chloroplastic [Dendrobium catenatum]
evgLocus_112376.p1	XP_023909980.1 putative bifunctional amine oxidase DDB G0291301 [Quercus suber]
evgLocus_112388.p1	XP_023911548.1 cell division cycle-related protein res2/pct1-like [Quercus suber]
evgLocus_112390.p1	XP_020675546.1 RING-H2 finger protein ATL3 [Dendrobium catenatum]
evgLocus_112396.p1	XP_024449050.1 protein CIA1-like isoform X2 [Populus trichocarpa]
evgLocus_112437.p1	XP_020682798.1 uncharacterized protein LOC110099846 [Dendrobium catenatum]
evgLocus_112442.p1	XP_040964577.1 leucine-rich repeat receptor-like serine/threonine-protein kinase BAM3, partial [Gossypium hirsutum]
evgLocus_112456.p1	XP_002501856.1 predicted protein [Micromonas commoda]
evgLocus_112529.p1	XP_020249526.1 uncharacterized protein LOC109826924 [Asparagus officinalis]
evgLocus_112560.p1	XP_043693165.1 uncharacterized mitochondrial protein AtMg00820-like [Telopea speciosissima]
evgLocus_11261.p1	XP_020675349.2 serine/threonine-protein phosphatase 7 long form homolog [Dendrobium catenatum]
evgLocus_112641.p1	XP_023889337.1 hit family protein 1-like [Quercus suber]
evgLocus_112670.p1	XP_028549098.1 putative GEM-like protein 8 [Dendrobium catenatum]
evgLocus_112679.p1	XP_023878338.1 DNA damage tolerance protein RHC31-like [Quercus suber]
evgLocus_112681.p1	XP_001690215.1 uncharacterized protein CHLRE 01g047700v5 [Chlamydomonas reinhardtii]
evgLocus_112693.p1	XP_020576268.1 uncharacterized protein LOC110021901 [Phalaenopsis equestris]
evgLocus_112710.p1	XP_023905224.1 probable endonuclease LCL3 [Quercus suber]
evgLocus_112787.p1	XP_020593506.1 putative protease Do-like 14 [Phalaenopsis equestris]
evgLocus_11283.p1	XP_020695104.1 HVA22-like protein j [Dendrobium catenatum]
evgLocus_112841.p1	XP_023926991.1 lactamase-like protein ptaB [Quercus suber]
evgLocus_112842.p1	XP_023899264.1 polyadenylation factor subunit 2-like [Quercus suber]
evgLocus_112854.p1	XP_020684598.1 protein ABHD11 [Dendrobium catenatum]
evgLocus_112902.p1	XP_020686462.1 non-specific lipid-transfer protein-like protein At2g13820 [Dendrobium catenatum]
evgLocus_112934.p5	XP_020704869.2 uncharacterized protein LOC110115833 [Dendrobium catenatum]
evgLocus_112934.p1	XP_020682782.2 uncharacterized protein LOC110099833 [Dendrobium catenatum]
evgLocus_112934.p3	XP_020691954.1 uncharacterized protein LOC110106395 [Dendrobium catenatum]
evgLocus_112940.p1	XP_020699652.1 uncharacterized protein LOC110111921, partial [Dendrobium catenatum]
evgLocus_112944.p1	XP_020599417.1 cingulin [Phalaenopsis equestris]
evgLocus_112963.p1	XP_028552479.1 pentatricopeptide repeat-containing protein At1g71420 [Dendrobium catenatum]
evgLocus_112966.p1	XP_017423273.1 PREDICTED: uncharacterized protein LOC108332493 [Vigna angularis]
evgLocus_113009.p1	XP_020703814.1 protein PIN-LIKES 3 [Dendrobium catenatum]
evgLocus_113010.p1	XP_020591416.1 protein PIN-LIKES 3-like [Phalaenopsis equestris]
evgLocus_113031.p1	XP_023902527.1 anthranilate phosphoribosyltransferase-like [Quercus suber]
evgLocus_113033.p1	XP_020581659.1 LOW QUALITY PROTEIN: E3 ubiquitin-protein ligase Hakai [Phalaenopsis equestris]
evgLocus_113073.p1	XP_038975540.1 uncharacterized protein LOC120106625 [Phoenix dactylifera]
evgLocus_113086.p1	XP_020681629.1 uncharacterized protein LOC110098989 [Dendrobium catenatum]
evgLocus_113113.p1	XP_020693420.1 uncharacterized protein LOC110107484, partial [Dendrobium catenatum]
evgLocus_113114.p2	XP_019073963.1 PREDICTED: uncharacterized protein LOC109122135, partial [Vitis vinifera]
evgLocus_113114.p1	XP_019089068.1 PREDICTED: uncharacterized protein LOC109127923 [Camelina sativa]
evgLocus_11313.p1	XP_020678725.1 uncharacterized protein LOC110096915 [Dendrobium catenatum]
evgLocus_113153.p1	XP_011401037.1 Adenylyltransferase and sulfurtransferase MOCS3 [Auxenochlorella protothecoides]
evgLocus_113159.p1	YP 009722587.1 NADH dehydrogenase subunit J (chloroplast) [Cypripedium calceolus]
evgLocus_113204.p1	XP_023899351.1 ATP-dependent DNA helicase chl1-like [Quercus suber]
evgLocus_113237.p1	XP_020695658.1 aspartate aminotransferase, cytoplasmic [Dendrobium catenatum]
evgLocus_113238.p2	XP_008789337.2 aspartate aminotransferase, cytoplasmic [Phoenix dactylifera]
evgLocus_113242.p1	XP_028550220.1 GPI transamidase component PIG-T [Dendrobium catenatum]
evgLocus_113252.p1	XP_020684626.2 APO protein 4, mitochondrial isoform X1 [Dendrobium catenatum]
evgLocus_113268.p1	XP_020699688.1 aromatic aminotransferase ISS1 [Dendrobium catenatum]
evgLocus_113273.p1	XP_020585772.1 putative NAD kinase 3 [Phalaenopsis equestris]
evgLocus_113306.p1	XP_020705014.1 uncharacterized protein LOC110115938 [Dendrobium catenatum]
evgLocus_113319.p1	XP_020684494.1 uncharacterized protein LOC110101071, partial [Dendrobium catenatum]
evgLocus_113327.p1	XP_020686002.1 O-fucosyltransferase 7 isoform X2 [Dendrobium catenatum]
evgLocus_113341.p1	XP_020700723.1 uncharacterized protein LOC110112751 [Dendrobium catenatum]
evgLocus_113348.p1	XP_020595402.1 thioredoxin O2, mitochondrial-like [Phalaenopsis equestris]
evgLocus_11335.p1	XP_020579572.1 uncharacterized protein LOC110024130 isoform X1 [Phalaenopsis equestris]
evgLocus_113352.p1	XP_020700723.1 uncharacterized protein LOC110112751 [Dendrobium catenatum]
evgLocus_113353.p1	XP_020684494.1 uncharacterized protein LOC110101071, partial [Dendrobium catenatum]
evgLocus_113375.p1	XP_020701943.1 RHOMBOID-like protein 10, chloroplastic isoform X1 [Dendrobium catenatum]
evgLocus_113381.p1	XP_020700256.1 probable F-actin-capping protein subunit beta [Dendrobium catenatum]
evgLocus_113393.p1	XP_023899589.1 multidrug resistance protein fer6-like [Quercus suber]
evgLocus_113403.p1	XP_023898345.1 uncharacterized protein C4G9.04c-like [Quercus suber]
evgLocus_113414.p1	XP_020586411.1 cytochrome P450 90B1-like [Phalaenopsis equestris]
evgLocus_113422.p1	XP_020684494.1 uncharacterized protein LOC110101071, partial [Dendrobium catenatum]
evgLocus_113426.p1	XP_020704284.1 uncharacterized protein LOC110115410 [Dendrobium catenatum]
evgLocus_113434.p1	XP_020686282.1 protein root UVB sensitive 3 [Dendrobium catenatum]
evgLocus_113448.p1	XP_022034677.1 zinc finger BED domain-containing protein RICESLEEPER 2 isoform X1 [Helianthus annuus]
evgLocus_113468.p1	XP_020693466.1 uncharacterized protein LOC110107532 [Dendrobium catenatum]
evgLocus_113473.p1	XP_020575792.1 probable protein arginine N-methyltransferase 6 [Phalaenopsis equestris]
evgLocus_113491.p1	XP_020572517.1 histone deacetylase 19 isoform X1 [Phalaenopsis equestris]
evgLocus_113524.p1	XP_023870834.1 methylenetetrahydrofolate reductase 1-like [Quercus suber]
evgLocus_113526.p1	XP_020687373.1 elongator complex protein 2 [Dendrobium catenatum]
evgLocus_113540.p1	XP_020679632.1 threonylcarbamoyladenosine tRNA methylthiotransferase isoform X1 [Dendrobium catenatum]
evgLocus_113553.p1	XP_020698308.1 uncharacterized protein LOC110110980 [Dendrobium catenatum]
evgLocus_113561.p1	XP_020702950.1 ent-kaurenoic acid oxidase 2 [Dendrobium catenatum]
evgLocus_113569.p1	XP_020580016.1 uncharacterized protein LOC110024406 isoform X4 [Phalaenopsis equestris]
evgLocus_113581.p1	XP_020700439.1 uncharacterized protein LOC110112529 isoform X1 [Dendrobium catenatum]
evgLocus_113589.p1	XP_008801442.2 uncharacterized protein LOC103715538 [Phoenix dactylifera]
evgLocus_113611.p1	XP_010916697.1 protein DETOXIFICATION 27 [Elaeis guineensis]
evgLocus_113619.p1	XP_020689754.1 uncharacterized protein LOC110104827 [Dendrobium catenatum]
evgLocus_113624.p1	XP_020690782.1 E3 ubiquitin-protein ligase UPL4 [Dendrobium catenatum]
evgLocus_113635.p1	XP_020680802.1 uncharacterized protein LOC110098333 isoform X1 [Dendrobium catenatum]
evgLocus_113651.p1	XP_020600048.1 putative HVA22-like protein g [Phalaenopsis equestris]
evgLocus_113652.p2	XP_020592762.1 U-box domain-containing protein 44-like [Phalaenopsis equestris]
evgLocus_113652.p1	XP_020704043.1 U-box domain-containing protein 44 [Dendrobium catenatum]
evgLocus_113663.p1	XP_028552508.1 uncharacterized protein LOC110095607 [Dendrobium catenatum]
evgLocus_113709.p1	XP_020678528.1 putative methylesterase 11, chloroplastic [Dendrobium catenatum]
evgLocus_113726.p1	XP_020583002.1 ETHYLENE INSENSITIVE 3-like 1 protein isoform X1 [Phalaenopsis equestris]
evgLocus_113803.p1	XP_020696366.1 cullin-3A [Dendrobium catenatum]
evgLocus_113804.p1	XP_020580210.1 uncharacterized protein LOC110024529 [Phalaenopsis equestris]
evgLocus_11381.p2	XP_039144757.1 histone H2A-like [Dioscorea cayenensis subsp. rotundata]
evgLocus_113826.p1	XP_020591527.1 DNA ligase 6 [Phalaenopsis equestris]
evgLocus_113828.p1	XP_020598193.1 pantoate--beta-alanine ligase [Phalaenopsis equestris]
evgLocus_113830.p1	XP_020592779.1 pentatricopeptide repeat-containing protein At2g41720 isoform X1 [Phalaenopsis equestris]
evgLocus_113837.p1	XP_020683321.1 protein NSP-INTERACTING KINASE 1-like isoform X1 [Dendrobium catenatum]
evgLocus_113849.p1	XP_020676658.1 zeta-carotene desaturase, chloroplastic/chromoplastic [Dendrobium catenatum]
evgLocus_11386.p1	XP_020684230.1 putative uncharacterized protein DDB G0277003 isoform X1 [Dendrobium catenatum]
evgLocus_113875.p1	XP_020583437.1 mast cell carboxypeptidase A isoform X2 [Phalaenopsis equestris]
evgLocus_113879.p1	XP_020577148.1 IAA-amino acid hydrolase ILR1-like 3 [Phalaenopsis equestris]
evgLocus_113880.p1	XP_020692625.1 metal tolerance protein C4 isoform X1 [Dendrobium catenatum]
evgLocus_113890.p1	XP_020683051.1 zinc finger CCCH domain-containing protein 15 isoform X1 [Dendrobium catenatum]
evgLocus_113897.p1	XP_020575399.1 uncharacterized protein LOC110021301 isoform X1 [Phalaenopsis equestris]
evgLocus_113899.p1	XP_020581014.1 isoamylase 3, chloroplastic [Phalaenopsis equestris]
evgLocus_113915.p1	XP_010924571.1 auxin-responsive protein IAA27 [Elaeis guineensis]
evgLocus_113938.p1	XP_002537027.2 uncharacterized protein LOC8270168, partial [Ricinus communis]
evgLocus_113943.p1	XP_020681908.2 chalcone--flavonone isomerase [Dendrobium catenatum]
evgLocus_11395.p1	XP_020695567.1 rhodanese-like domain-containing protein 11, chloroplastic [Dendrobium catenatum]
evgLocus_113952.p1	XP_020681076.1 uncharacterized protein LOC110098555 [Dendrobium catenatum]
evgLocus_113953.p1	XP_020595952.1 NAC domain-containing protein 43-like [Phalaenopsis equestris]
evgLocus_113962.p2	XP_002509049.1 predicted protein [Micromonas commoda]
evgLocus_113996.p1	XP_020696781.1 uncharacterized protein LOC110109906 [Dendrobium catenatum]
evgLocus_114019.p1	XP_020575225.1 uncharacterized exonuclease domain-containing protein At3g15140 isoform X2 [Phalaenopsis equestris]
evgLocus_114065.p1	XP_027102928.1 uncharacterized protein LOC113724201 [Coffea arabica]
evgLocus_114076.p1	XP_023891166.1 putative aldehyde dehydrogenase FUS7 [Quercus suber]
evgLocus_11409.p1	XP_022871711.1 uncharacterized protein LOC111390827 [Olea europaea var. sylvestris]
evgLocus_114093.p1	XP_023918736.1 K(+)/H(+) antiporter 1-like [Quercus suber]
evgLocus_114102.p1	XP_020593378.1 CSC1-like protein RXW8 [Phalaenopsis equestris]
evgLocus_11413.p2	XP_022864288.1 uncharacterized protein LOC111384260 [Olea europaea var. sylvestris]
evgLocus_11414.p1	XP_022864288.1 uncharacterized protein LOC111384260 [Olea europaea var. sylvestris]
evgLocus_114155.p2	XP_016717654.2 uncharacterized protein LOC107930500 [Gossypium hirsutum]
evgLocus_114167.p1	XP_023923777.1 alpha-ketoglutarate-dependent sulfonate dioxygenase-like [Quercus suber]
evgLocus_11417.p1	XP_041026967.1 uncharacterized protein LOC121267171 [Juglans microcarpa x Juglans regia]
evgLocus_114233.p1	XP_028551144.1 uncharacterized protein LOC114579729, partial [Dendrobium catenatum]
evgLocus_114272.p2	XP_023906517.1 damage response protein 1-like [Quercus suber]
evgLocus_114276.p1	XP_003599493.2 serine/threonine-protein kinase STY13 [Medicago truncatula]
evgLocus_114319.p1	XP_018684519.1 PREDICTED: uncharacterized protein LOC103991175 [Musa acuminata subsp. malaccensis]
evgLocus_11433.p1	XP_025674238.1 uncharacterized protein LOC112774146 [Arachis hypogaea]
evgLocus_114356.p1	XP_023870880.1 carboxypeptidase Y homolog A-like [Quercus suber]
evgLocus_114357.p1	XP_023870880.1 carboxypeptidase Y homolog A-like [Quercus suber]
evgLocus_114369.p1	XP_020676417.2 uncharacterized protein LOC110095289 isoform X2 [Dendrobium catenatum]
evgLocus_114394.p1	XP_026661493.2 probable ADP-ribosylation factor GTPase-activating protein AGD14 isoform X3 [Phoenix dactylifera]
evgLocus_11440.p1	XP_017225104.1 PREDICTED: uncharacterized protein LOC108201321 [Daucus carota subsp. sativus]
evgLocus_114446.p1	XP_007150137.1 hypothetical protein PHAVU 005G129900g [Phaseolus vulgaris]
evgLocus_114449.p1	XP_023909022.1 DNA-directed RNA polymerase, mitochondrial-like [Quercus suber]
evgLocus_114451.p1	XP_013600547.1 PREDICTED: serine/threonine-protein phosphatase PP-X isozyme 1 [Brassica oleracea var. oleracea]
evgLocus_114460.p2	XP_043705329.1 uncharacterized protein LOC122655176 [Telopea speciosissima]
evgLocus_114521.p1	XP_020266350.1 uncharacterized protein LOC109841823 [Asparagus officinalis]
evgLocus_114526.p1	XP_011071737.1 uncharacterized protein LOC105157126 [Sesamum indicum]
evgLocus_114529.p1	XP_023909696.1 vegetative incompatibility protein HET-E-1-like [Quercus suber]
evgLocus_114530.p1	XP_023906957.1 uncharacterized protein LOC112018666 [Quercus suber]
evgLocus_114555.p1	XP_030551161.1 ubiquitin-conjugating enzyme E2 S-like [Rhodamnia argentea]
evgLocus_11456.p1	XP_008795504.2 uncharacterized protein LOC103711219 [Phoenix dactylifera]
evgLocus_114570.p1	XP_020695682.1 uncharacterized protein LOC110109109 [Dendrobium catenatum]
evgLocus_114579.p1	XP_020589392.1 bidirectional sugar transporter SWEET1 [Phalaenopsis equestris]
evgLocus_114582.p1	XP_015885637.1 replication factor C subunit 2 isoform X2 [Ziziphus jujuba]
evgLocus_114585.p1	XP_020702208.1 cytochrome P450 77A4-like [Dendrobium catenatum]
evgLocus_114590.p1	XP_020573343.1 TLC domain-containing protein At5g14285-like [Phalaenopsis equestris]
evgLocus_1146.p1	XP_020703397.1 probable purine permease 11 [Dendrobium catenatum]
evgLocus_114609.p1	XP_023894010.1 dolichyl pyrophosphate Glc1Man9GlcNAc2 alpha-1,3-glucosyltransferase-like [Quercus suber]
evgLocus_114612.p1	XP_023919885.1 gephyrin-like [Quercus suber]
evgLocus_114613.p1	XP_020421230.1 uncharacterized protein LOC18775571 [Prunus persica]
evgLocus_114622.p1	XP_020706068.1 pentatricopeptide repeat-containing protein At5g27460 [Dendrobium catenatum]
evgLocus_114622.p2	XP_008812226.1 pentatricopeptide repeat-containing protein At5g09450, mitochondrial [Phoenix dactylifera]
evgLocus_114626.p1	XP_020677765.1 pentatricopeptide repeat-containing protein At5g59600 [Dendrobium catenatum]
evgLocus_114648.p1	XP_023871312.1 probable phosphoribosylformylglycinamidine synthase [Quercus suber]
evgLocus_114650.p1	XP_021989715.1 28S rRNA (cytosine-C(5))-methyltransferase isoform X1 [Helianthus annuus]
evgLocus_114795.p1	XP_020685217.1 protein HAPLESS 2 [Dendrobium catenatum]
evgLocus_114806.p1	XP_020680956.1 UDP-rhamnose/UDP-galactose transporter 2 [Dendrobium catenatum]
evgLocus_114816.p1	XP_020696354.1 myb-like protein X [Dendrobium catenatum]
evgLocus_114818.p1	XP_020696354.1 myb-like protein X [Dendrobium catenatum]
evgLocus_114825.p1	XP_020682060.1 DELLA protein SLN1 [Dendrobium catenatum]
evgLocus_114834.p1	XP_020689998.1 uncharacterized protein LOC110105002 [Dendrobium catenatum]
evgLocus_114840.p1	XP_020572026.1 bibenzyl synthase [Phalaenopsis equestris]
evgLocus_114842.p1	XP_020675756.1 protein FLX-like 3 [Dendrobium catenatum]
evgLocus_114859.p1	XP_035836993.1 uncharacterized protein LOC110877269 [Helianthus annuus]
evgLocus_114859.p2	XP_009768015.1 PREDICTED: uncharacterized protein LOC104219080 [Nicotiana sylvestris]
evgLocus_114865.p1	XP_035836993.1 uncharacterized protein LOC110877269 [Helianthus annuus]
evgLocus_114867.p1	XP_035836993.1 uncharacterized protein LOC110877269 [Helianthus annuus]
evgLocus_114875.p1	XP_020571442.1 cytoplasmic tRNA 2-thiolation protein 1-like [Phalaenopsis equestris]
evgLocus_114886.p1	XP_020108146.1 probable sugar phosphate/phosphate translocator At3g11320 [Ananas comosus]
evgLocus_114887.p1	XP_020691543.1 probable sugar phosphate/phosphate translocator At3g11320 [Dendrobium catenatum]
evgLocus_114888.p1	XP_020587423.1 PHD finger protein ALFIN-LIKE 1-like [Phalaenopsis equestris]
evgLocus_114899.p1	XP_020680608.1 tyrosine--tRNA ligase 1, cytoplasmic isoform X1 [Dendrobium catenatum]
evgLocus_114902.p1	XP_020678462.1 bet1-like SNARE 1-1 [Dendrobium catenatum]
evgLocus_114903.p1	XP_020703956.1 ruBisCO large subunit-binding protein subunit beta, chloroplastic [Dendrobium catenatum]
evgLocus_114905.p1	XP_028553315.1 uncharacterized protein LOC110104289 isoform X1 [Dendrobium catenatum]
evgLocus_114933.p1	XP_020682183.1 cytochrome b561 and DOMON domain-containing protein At5g47530 [Dendrobium catenatum]
evgLocus_114937.p1	XP_020682183.1 cytochrome b561 and DOMON domain-containing protein At5g47530 [Dendrobium catenatum]
evgLocus_11495.p1	XP_020688812.1 fatty-acid-binding protein 3, chloroplastic isoform X1 [Dendrobium catenatum]
evgLocus_114950.p1	XP_020591118.1 calcium-transporting ATPase 3, endoplasmic reticulum-type isoform X1 [Phalaenopsis equestris]
evgLocus_114955.p1	XP_020672197.1 probable E3 ubiquitin-protein ligase HIP1 isoform X2 [Dendrobium catenatum]
evgLocus_114957.p1	XP_002953072.1 component of cytosolic 80S ribosome and 40S small subunit [Volvox carteri f. nagariensis]
evgLocus_114969.p1	XP_020675934.1 alpha-1,3/1
evgLocus_114985.p1	XP_020593243.1 GEM-like protein 1 [Phalaenopsis equestris]
evgLocus_114990.p1	XP_020674877.1 calcium uptake protein, mitochondrial isoform X1 [Dendrobium catenatum]
evgLocus_114993.p1	XP_020682809.1 translation initiation factor eIF-2B subunit epsilon [Dendrobium catenatum]
evgLocus_114998.p1	XP_020686819.1 uncharacterized protein LOC110102712 [Dendrobium catenatum]
evgLocus_115.p1	XP_009351348.1 PREDICTED: phenol 2-monooxygenase-like [Pyrus x bretschneideri]
evgLocus_115011.p1	XP_020577416.1 LOW QUALITY PROTEIN: tRNA (guanine(37)-N1)-methyltransferase 1 [Phalaenopsis equestris]
evgLocus_115023.p1	XP_023890652.1 serine/threonine-protein kinase srk1-like [Quercus suber]
evgLocus_115031.p1	XP_020683229.1 glycerol-3-phosphate 2-O-acyltransferase 6 [Dendrobium catenatum]
evgLocus_115034.p1	XP_020591072.1 putative E3 ubiquitin-protein ligase RF298 isoform X1 [Phalaenopsis equestris]
evgLocus_115043.p1	XP_020586533.1 uncharacterized protein LOC110028854 isoform X1 [Phalaenopsis equestris]
evgLocus_115046.p3	XP_020679467.1 uncharacterized protein LOC110097437 [Dendrobium catenatum]
evgLocus_115046.p1	XP_028554894.1 probable D-2-hydroxyglutarate dehydrogenase, mitochondrial isoform X2 [Dendrobium catenatum]
evgLocus_11505.p1	XP_020686003.1 O-fucosyltransferase 7 isoform X5 [Dendrobium catenatum]
evgLocus_115058.p1	XP_010931364.1 probable chalcone--flavonone isomerase 3 [Elaeis guineensis]
evgLocus_115059.p1	XP_028552032.1 NADPH-dependent aldo-keto reductase, chloroplastic-like isoform X2 [Dendrobium catenatum]
evgLocus_115070.p1	XP_020684013.1 pathogenesis-related protein 1-like [Dendrobium catenatum]
evgLocus_11508.p1	XP_020692636.1 methylesterase 3-like [Dendrobium catenatum]
evgLocus_115080.p1	XP_020688570.1 small ubiquitin-related modifier 2 [Dendrobium catenatum]
evgLocus_115086.p1	XP_020581280.1 serine/threonine-protein kinase STY8-like isoform X1 [Phalaenopsis equestris]
evgLocus_115089.p1	XP_020577737.1 uncharacterized protein LOC110022919 [Phalaenopsis equestris]
evgLocus_115124.p1	XP_028556425.1 uncharacterized protein LOC110097992 [Dendrobium catenatum]
evgLocus_115129.p1	XP_028556425.1 uncharacterized protein LOC110097992 [Dendrobium catenatum]
evgLocus_115202.p1	XP_020674900.1 cytosolic endo-beta-N-acetylglucosaminidase 1 isoform X1 [Dendrobium catenatum]
evgLocus_115202.p2	XP_028551023.1 cytosolic endo-beta-N-acetylglucosaminidase 1 isoform X4 [Dendrobium catenatum]
evgLocus_115205.p1	XP_020573265.1 barley B recombinant-like protein A [Phalaenopsis equestris]
evgLocus_115211.p1	XP_020684464.1 BAG family molecular chaperone regulator 1 [Dendrobium catenatum]
evgLocus_115225.p1	XP_020576354.1 uncharacterized protein LOC110021960 [Phalaenopsis equestris]
evgLocus_115229.p1	XP_023875416.1 GDP-Man:Man(3)GlcNAc(2)-PP-Dol alpha-1,2-mannosyltransferase-like [Quercus suber]
evgLocus_115234.p1	XP_010915357.1 NADP-dependent malic enzyme isoform X1 [Elaeis guineensis]
evgLocus_115258.p1	XP_023916552.1 40S ribosomal protein S4-like [Quercus suber]
evgLocus_115259.p1	XP_020673635.1 uncharacterized protein LOC110093171 [Dendrobium catenatum]
evgLocus_115260.p1	XP_009397832.1 PREDICTED: uncharacterized protein LOC103982588 [Musa acuminata subsp. malaccensis]
evgLocus_115265.p1	XP_020673635.1 uncharacterized protein LOC110093171 [Dendrobium catenatum]
evgLocus_115286.p1	XP_020682965.1 UDP-glucuronic acid decarboxylase 6 [Dendrobium catenatum]
evgLocus_115322.p1	XP_020676251.1 UV radiation resistance-associated gene protein isoform X1 [Dendrobium catenatum]
evgLocus_115361.p2	XP_028554954.1 uncharacterized protein LOC114580706 [Dendrobium catenatum]
evgLocus_115382.p1	XP_020681901.1 putative tRNA pseudouridine synthase Pus10 [Dendrobium catenatum]
evgLocus_115388.p1	XP_020706022.1 transcription factor RF2a-like [Dendrobium catenatum]
evgLocus_115405.p1	XP_012084988.2 citrate synthase, glyoxysomal [Jatropha curcas]
evgLocus_115414.p1	XP_023916083.1 methylisocitrate lyase, mitochondrial-like [Quercus suber]
evgLocus_115421.p1	XP_020689155.1 ion channel DMI1 isoform X1 [Dendrobium catenatum]
evgLocus_11544.p1	XP_002979233.2 urease accessory protein D [Selaginella moellendorffii]
evgLocus_115494.p1	XP_039115902.1 uncharacterized protein LOC120251450 [Dioscorea cayenensis subsp. rotundata]
evgLocus_115511.p1	XP_027075855.1 uncharacterized protein LOC113699694 [Coffea arabica]
evgLocus_115516.p1	XP_020703400.1 uncharacterized protein LOC110114760 [Dendrobium catenatum]
evgLocus_115523.p1	XP_023910196.1 peroxisomal biogenesis factor 6-like [Quercus suber]
evgLocus_115546.p1	XP_020683853.1 ATPase family AAA domain-containing protein FIGL1 isoform X2 [Dendrobium catenatum]
evgLocus_11556.p1	XP_042383720.1 tricetin 3',4'
evgLocus_115610.p1	XP_028222333.1 uncharacterized protein LOC114403516 [Glycine soja]
evgLocus_115651.p1	XP_012832757.1 PREDICTED: uncharacterized protein LOC105953628 [Erythranthe guttata]
evgLocus_115708.p1	XP_039116459.1 DNA-directed RNA polymerase subunit beta''-like [Dioscorea cayenensis subsp. rotundata]
evgLocus_115718.p1	XP_023905081.1 uncharacterized protein LOC112016839 [Quercus suber]
evgLocus_115725.p1	XP_005846551.1 hypothetical protein CHLNCDRAFT 24892 [Chlorella variabilis]
evgLocus_115749.p1	XP_024177774.1 uncharacterized protein LOC112183641 [Rosa chinensis]
evgLocus_11575.p1	XP_041999919.1 uncharacterized protein LOC121749412 [Salvia splendens]
evgLocus_115851.p1	XP_017702293.1 putative receptor-like protein kinase At1g80870 [Phoenix dactylifera]
evgLocus_115885.p1	XP_023883604.1 elongation factor 1-beta-like [Quercus suber]
evgLocus_115907.p1	XP_023926182.1 DNA mismatch repair protein msh-2-like [Quercus suber]
evgLocus_11591.p1	XP_008793575.1 dihydroceramide fatty acyl 2-hydroxylase FAH1 [Phoenix dactylifera]
evgLocus_11597.p1	XP_020577280.1 protein trichome birefringence-like 37 [Phalaenopsis equestris]
evgLocus_11598.p1	XP_011402140.1 DNA-directed RNA polymerase subunit 10-like protein [Auxenochlorella protothecoides]
evgLocus_115989.p1	XP_020588587.1 probable galactinol--sucrose galactosyltransferase 2 isoform X3 [Phalaenopsis equestris]
evgLocus_11600.p1	XP_028547972.1 uncharacterized protein LOC114578711 [Dendrobium catenatum]
evgLocus_116062.p1	XP_022882220.1 uncharacterized protein LOC111399181 [Olea europaea var. sylvestris]
evgLocus_116085.p1	XP_023909956.1 vacuolar protein 8-like [Quercus suber]
evgLocus_116094.p1	XP_028548626.1 uncharacterized protein LOC110093684 [Dendrobium catenatum]
evgLocus_116094.p2	XP_020704869.2 uncharacterized protein LOC110115833 [Dendrobium catenatum]
evgLocus_116101.p1	XP_020700891.1 uncharacterized protein LOC110112858 isoform X1 [Dendrobium catenatum]
evgLocus_116103.p2	XP_020700891.1 uncharacterized protein LOC110112858 isoform X1 [Dendrobium catenatum]
evgLocus_116103.p1	XP_020700884.1 uncharacterized protein LOC110112857 [Dendrobium catenatum]
evgLocus_116106.p1	XP_020678385.1 uncharacterized protein LOC110096669 [Dendrobium catenatum]
evgLocus_116132.p1	XP_023902595.1 casein kinase II subunit beta-1-like [Quercus suber]
evgLocus_116139.p2	XP_007514218.1 predicted protein [Bathycoccus prasinos]
evgLocus_116139.p1	XP_023926224.1 CBS domain-containing protein CBSCBSPB3-like [Quercus suber]
evgLocus_116140.p1	XP_023926224.1 CBS domain-containing protein CBSCBSPB3-like [Quercus suber]
evgLocus_116148.p2	XP_010906746.1 uncharacterized protein LOC105033580 [Elaeis guineensis]
evgLocus_116149.p2	XP_010906746.1 uncharacterized protein LOC105033580 [Elaeis guineensis]
evgLocus_116189.p2	XP_020703303.1 uncharacterized protein LOC110114691 [Dendrobium catenatum]
evgLocus_116247.p1	XP_020673554.2 uncharacterized protein LOC110093109 [Dendrobium catenatum]
evgLocus_116247.p2	XP_028551609.1 uncharacterized protein LOC114579874 [Dendrobium catenatum]
evgLocus_116250.p1	XP_020584603.1 zinc-finger homeodomain protein 4-like [Phalaenopsis equestris]
evgLocus_116252.p1	XP_020696897.1 zinc-finger homeodomain protein 4-like [Dendrobium catenatum]
evgLocus_116269.p1	XP_023907995.1 uncharacterized protein YMR178W-like [Quercus suber]
evgLocus_116282.p1	XP_020676664.1 lysosomal Pro-X carboxypeptidase [Dendrobium catenatum]
evgLocus_116286.p1	XP_023872705.1 uncharacterized protein C23H3.12c-like [Quercus suber]
evgLocus_11631.p1	XP_020578190.1 mannosylglycoprotein endo-beta-mannosidase-like [Phalaenopsis equestris]
evgLocus_116313.p1	XP_020694891.1 nuclear pore complex protein NUP205 isoform X3 [Dendrobium catenatum]
evgLocus_116334.p1	XP_023916107.1 poly(A) RNA polymerase cid13-like [Quercus suber]
evgLocus_116335.p1	XP_020575724.1 uncharacterized protein LOC110021533 [Phalaenopsis equestris]
evgLocus_116337.p1	XP_010925042.1 pre-mRNA cleavage factor Im 25 kDa subunit 1 [Elaeis guineensis]
evgLocus_116348.p1	XP_020696007.1 protein EXORDIUM-like 2 [Dendrobium catenatum]
evgLocus_11636.p1	XP_020703969.1 sucrose transport protein SUT4 [Dendrobium catenatum]
evgLocus_116399.p1	XP_023901652.1 sulfite reductase [NADPH] flavoprotein component-like [Quercus suber]
evgLocus_116420.p1	XP_022142050.1 dnaJ protein homolog 1-like [Momordica charantia]
evgLocus_116426.p1	XP_023910125.1 dynamin-related protein DNM1-like [Quercus suber]
evgLocus_116462.p1	XP_020580822.1 NADP-specific glutamate dehydrogenase isoform X1 [Phalaenopsis equestris]
evgLocus_116464.p3	XP_023910431.1 uncharacterized oxidoreductase C30D10.05c-like [Quercus suber]
evgLocus_116465.p3	XP_023910431.1 uncharacterized oxidoreductase C30D10.05c-like [Quercus suber]
evgLocus_116467.p1	XP_020266712.1 uncharacterized protein LOC109842219 [Asparagus officinalis]
evgLocus_116468.p3	XP_028222333.1 uncharacterized protein LOC114403516 [Glycine soja]
evgLocus_116468.p1	XP_017251133.1 PREDICTED: uncharacterized mitochondrial protein AtMg00810-like [Daucus carota subsp. sativus]
evgLocus_116468.p2	XP_020266712.1 uncharacterized protein LOC109842219 [Asparagus officinalis]
evgLocus_11649.p1	XP_020700844.1 CO(2)-response secreted protease [Dendrobium catenatum]
evgLocus_116514.p1	XP_020589595.1 uncharacterized protein LOC110030938 isoform X1 [Phalaenopsis equestris]
evgLocus_116532.p1	XP_008786654.2 UMP-CMP kinase 4-like [Phoenix dactylifera]
evgLocus_116548.p1	XP_020675782.1 cytochrome P450 90D2 [Dendrobium catenatum]
evgLocus_116595.p1	XP_020700797.1 DNA-binding protein SMUBP-2 isoform X2 [Dendrobium catenatum]
evgLocus_116597.p1	XP_010933465.1 probable ADP-ribosylation factor GTPase-activating protein AGD8 [Elaeis guineensis]
evgLocus_116617.p1	XP_020698389.1 protein OBERON 3 [Dendrobium catenatum]
evgLocus_116622.p1	XP_009405187.1 PREDICTED: mannan endo-1,4-beta-mannosidase 5-like [Musa acuminata subsp. malaccensis]
evgLocus_116628.p1	XP_030552707.1 ribosome maturation protein SBDS-like [Rhodamnia argentea]
evgLocus_116662.p1	XP_008341624.1 probable ubiquitin conjugation factor E4 [Malus domestica]
evgLocus_116663.p1	XP_020684251.1 uncharacterized protein LOC110100879 [Dendrobium catenatum]
evgLocus_116667.p1	XP_023896037.1 store-operated calcium entry-associated regulatory factor-like [Quercus suber]
evgLocus_116672.p1	XP_007211039.2 anthranilate phosphoribosyltransferase, chloroplastic [Prunus persica]
evgLocus_116694.p1	XP_023914572.1 mitochondrial Rho GTPase 1-like [Quercus suber]
evgLocus_116702.p1	XP_039127457.1 queuine tRNA-ribosyltransferase catalytic subunit 1-like isoform X3 [Dioscorea cayenensis subsp. rotundata]
evgLocus_116729.p1	XP_020696300.2 LOW QUALITY PROTEIN: probable xyloglucan endotransglucosylase/hydrolase protein 8 [Dendrobium catenatum]
evgLocus_116745.p1	XP_038973019.1 uncharacterized protein LOC120105044 [Phoenix dactylifera]
evgLocus_116774.p2	XP_023891166.1 putative aldehyde dehydrogenase FUS7 [Quercus suber]
evgLocus_116779.p1	XP_020114420.1 uncharacterized protein LOC109728433 [Ananas comosus]
evgLocus_1168.p1	XP_038981679.1 secreted RxLR effector protein 161-like [Phoenix dactylifera]
evgLocus_116882.p1	XP_001420484.1 predicted protein [Ostreococcus lucimarinus CCE9901]
evgLocus_116901.p1	XP_022566413.1 uncharacterized protein LOC111210365, partial [Brassica napus]
evgLocus_116910.p3	XP_030526858.1 myosin regulatory light chain sqh-like [Rhodamnia argentea]
evgLocus_11695.p1	XP_023877393.1 twinfilin-like [Quercus suber]
evgLocus_116959.p1	XP_019703600.1 receptor protein kinase-like protein ZAR1 [Elaeis guineensis]
evgLocus_116977.p1	XP_023902829.1 surfeit locus protein 4 homolog [Quercus suber]
evgLocus_116978.p1	XP_024928084.1 structural maintenance of chromosomes protein 3 [Ziziphus jujuba]
evgLocus_117005.p1	XP_020690208.1 pentatricopeptide repeat-containing protein At2g33760-like [Dendrobium catenatum]
evgLocus_117026.p1	XP_029121181.1 transcription factor IBH1-like [Elaeis guineensis]
evgLocus_117029.p1	XP_027343644.1 uncharacterized protein LOC113856150 [Abrus precatorius]
evgLocus_117030.p1	XP_008220787.1 PREDICTED: deoxyuridine 5'-triphosphate nucleotidohydrolase [Prunus mume]
evgLocus_117035.p1	XP_009803998.1 PREDICTED: uncharacterized protein LOC104249301 [Nicotiana sylvestris]
evgLocus_117039.p1	XP_020573163.1 Fanconi anemia group J protein homolog [Phalaenopsis equestris]
evgLocus_117054.p1	XP_024043378.1 uncharacterized protein LOC112100033 [Citrus clementina]
evgLocus_117059.p1	XP_023872948.1 heat shock protein hsp98-like [Quercus suber]
evgLocus_117068.p1	XP_023907285.1 probable beta-glucosidase A [Quercus suber]
evgLocus_117071.p1	XP_023895995.1 uncharacterized protein LOC112007872 [Quercus suber]
evgLocus_117122.p1	XP_020692874.2 amino acid permease 4-like [Dendrobium catenatum]
evgLocus_117123.p1	XP_020688686.2 amino acid permease 4 [Dendrobium catenatum]
evgLocus_117135.p2	XP_020696497.2 uncharacterized protein LOC110109654 [Dendrobium catenatum]
evgLocus_117139.p1	XP_020696497.2 uncharacterized protein LOC110109654 [Dendrobium catenatum]
evgLocus_117139.p2	XP_028556653.1 uncharacterized protein LOC110099980 [Dendrobium catenatum]
evgLocus_117140.p3	XP_028547713.1 uncharacterized protein LOC110116364, partial [Dendrobium catenatum]
evgLocus_117142.p1	XP_020696629.1 uncharacterized protein LOC110109769 [Dendrobium catenatum]
evgLocus_117142.p2	XP_028552861.1 uncharacterized protein LOC110110341 [Dendrobium catenatum]
evgLocus_117149.p1	XP_030553485.1 moesin/ezrin/radixin homolog 1-like [Rhodamnia argentea]
evgLocus_117189.p1	XP_028549432.1 transcription factor bHLH112-like [Dendrobium catenatum]
evgLocus_117205.p2	XP_020674737.1 54S ribosomal protein L24, mitochondrial [Dendrobium catenatum]
evgLocus_117225.p1	XP_020691112.2 tRNA dimethylallyltransferase 2 isoform X1 [Dendrobium catenatum]
evgLocus_11728.p1	XP_020685386.1 uncharacterized protein LOC110101716 isoform X2 [Dendrobium catenatum]
evgLocus_117306.p1	YP 010021923.1 NADH dehydrogenase subunit 9 (mitochondrion) [Asparagus officinalis]
evgLocus_117333.p1	XP_020680753.1 L10-interacting MYB domain-containing protein-like [Dendrobium catenatum]
evgLocus_11736.p1	XP_020584547.1 ethylene-responsive transcription factor ERF061-like [Phalaenopsis equestris]
evgLocus_117378.p1	XP_023897651.1 ATP-dependent helicase HRQ1-like [Quercus suber]
evgLocus_117385.p1	XP_023898338.1 transcriptional regulator CBF1-like [Quercus suber]
evgLocus_117421.p1	XP_023883108.1 probable chloride channel protein UM03490-D [Quercus suber]
evgLocus_117446.p1	XP_022863091.1 uncharacterized protein LOC111383242, partial [Olea europaea var. sylvestris]
evgLocus_117446.p2	XP_014522255.1 uncharacterized protein LOC106778781 [Vigna radiata var. radiata]
evgLocus_117452.p2	XP_002502600.1 predicted protein [Micromonas commoda]
evgLocus_117456.p1	XP_023881365.1 putative 6-phosphofructo-2-kinase/fructose-2,6-bisphosphatase YLR345W [Quercus suber]
evgLocus_117468.p1	XP_020679016.2 vacuolar iron transporter 1.1 [Dendrobium catenatum]
evgLocus_117484.p1	XP_019181474.1 PREDICTED: chromosome transmission fidelity protein 18 homolog [Ipomoea nil]
evgLocus_117498.p1	XP_023870927.1 uncharacterized protein LOC111983496 [Quercus suber]
evgLocus_117504.p1	XP_020679880.1 pentatricopeptide repeat-containing protein At4g21065 [Dendrobium catenatum]
evgLocus_117536.p1	XP_005647030.1 DUF1771-domain-containing protein [Coccomyxa subellipsoidea C-169]
evgLocus_117568.p1	XP_020696874.1 protein STICHEL-like isoform X5 [Dendrobium catenatum]
evgLocus_117589.p1	XP_020676542.1 protein SMAX1-LIKE 4 [Dendrobium catenatum]
evgLocus_117597.p1	XP_023896102.1 uncharacterized protein LOC112007983 [Quercus suber]
evgLocus_117598.p1	XP_016499560.1 PREDICTED: geranylgeranyl transferase type-2 subunit beta-like isoform X2 [Nicotiana tabacum]
evgLocus_117626.p1	XP_022848855.1 uncharacterized protein LOC111371184 [Olea europaea var. sylvestris]
evgLocus_117629.p1	XP_020695279.1 probable xyloglucan endotransglucosylase/hydrolase protein 33 [Dendrobium catenatum]
evgLocus_117642.p1	XP_023887669.1 SWI/SNF and RSC complexes subunit ssr2-like [Quercus suber]
evgLocus_117672.p1	XP_020572586.1 type 2 DNA topoisomerase 6 subunit B-like [Phalaenopsis equestris]
evgLocus_117689.p1	XP_009780102.1 PREDICTED: WD repeat domain-containing protein 83 isoform X2 [Nicotiana sylvestris]
evgLocus_117711.p1	XP_009382913.1 PREDICTED: GPI transamidase component PIG-S [Musa acuminata subsp. malaccensis]
evgLocus_117711.p2	XP_005846513.1 hypothetical protein CHLNCDRAFT 135754 [Chlorella variabilis]
evgLocus_117716.p1	XP_023888660.1 iron-sulfur assembly protein 1-like [Quercus suber]
evgLocus_117719.p1	XP_023890382.1 phosphomannomutase-like [Quercus suber]
evgLocus_117734.p1	XP_020677569.1 QWRF motif-containing protein 2-like [Dendrobium catenatum]
evgLocus_117738.p1	XP_020597978.1 rac-like GTP-binding protein 7 [Phalaenopsis equestris]
evgLocus_117777.p1	XP_023922221.1 LOW QUALITY PROTEIN: N-acetylglucosaminyl-phosphatidylinositol biosynthetic protein gpi1-like [Quercus suber]
evgLocus_117791.p1	XP_022143574.1 uncharacterized protein LOC111013442 [Momordica charantia]
evgLocus_11780.p1	XP_020701287.1 uncharacterized protein LOC110113174 [Dendrobium catenatum]
evgLocus_117826.p1	XP_008787890.1 protein Barley B recombinant-like [Phoenix dactylifera]
evgLocus_117834.p1	XP_020591393.1 uncharacterized protein LOC110032191 [Phalaenopsis equestris]
evgLocus_117837.p1	XP_020698603.1 iron-sulfur protein NUBPL [Dendrobium catenatum]
evgLocus_117844.p1	XP_024398909.1 probable trehalase isoform X4 [Physcomitrium patens]
evgLocus_11787.p1	XP_020702977.1 histidinol-phosphate aminotransferase, chloroplastic isoform X1 [Dendrobium catenatum]
evgLocus_117875.p2	XP_027113692.1 sm-like protein LSM7 [Coffea arabica]
evgLocus_117904.p1	XP_008798249.2 protein DEHYDRATION-INDUCED 19-like [Phoenix dactylifera]
evgLocus_117925.p2	XP_023902402.1 vacuolar calcium ion transporter-like [Quercus suber]
evgLocus_117925.p1	XP_023897595.1 peroxisomal hydratase-dehydrogenase-epimerase-like [Quercus suber]
evgLocus_117931.p2	XP_023902402.1 vacuolar calcium ion transporter-like [Quercus suber]
evgLocus_117939.p1	XP_020691341.1 beta-glucuronosyltransferase GlcAT14B [Dendrobium catenatum]
evgLocus_117942.p1	XP_020673795.1 WPP domain-associated protein [Dendrobium catenatum]
evgLocus_117947.p1	XP_003062561.1 predicted protein [Micromonas pusilla CCMP1545]
evgLocus_117978.p1	XP_020702421.1 aspartate carbamoyltransferase, chloroplastic [Dendrobium catenatum]
evgLocus_118014.p1	XP_020675127.1 uncharacterized protein LOC110094274 [Dendrobium catenatum]
evgLocus_118021.p1	XP_020698615.1 receptor-like protein kinase HERK 1 [Dendrobium catenatum]
evgLocus_118040.p1	XP_030955724.1 uncharacterized protein LOC115977839 [Quercus lobata]
evgLocus_11806.p1	XP_039014402.1 membrane-associated progesterone-binding protein 4-like [Hibiscus syriacus]
evgLocus_118084.p1	XP_020692665.2 alkylated DNA repair protein ALKBH8 homolog isoform X1 [Dendrobium catenatum]
evgLocus_118086.p1	XP_023911453.1 meiotically up-regulated gene 89 protein-like [Quercus suber]
evgLocus_118100.p2	XP_020595540.1 transcription factor JUNGBRUNNEN 1-like [Phalaenopsis equestris]
evgLocus_118100.p5	XP_020673152.1 transcription factor JUNGBRUNNEN 1 isoform X1 [Dendrobium catenatum]
evgLocus_118100.p1	XP_020673131.1 uncharacterized protein LOC110092802 isoform X1 [Dendrobium catenatum]
evgLocus_118103.p1	XP_020673152.1 transcription factor JUNGBRUNNEN 1 isoform X1 [Dendrobium catenatum]
evgLocus_118104.p1	XP_020676775.1 uncharacterized protein LOC110095529 [Dendrobium catenatum]
evgLocus_11814.p1	XP_023878687.1 1-phosphatidylinositol 3-phosphate 5-kinase fab1-like [Quercus suber]
evgLocus_118193.p1	XP_024929375.1 uncharacterized protein LOC107418690 isoform X2 [Ziziphus jujuba]
evgLocus_118203.p1	XP_023929738.1 white collar 1 protein-like [Quercus suber]
evgLocus_118206.p1	XP_023926175.1 vacuolar protease A-like [Quercus suber]
evgLocus_118221.p1	XP_010913176.2 LOW QUALITY PROTEIN: E3 ubiquitin-protein ligase UPL5 [Elaeis guineensis]
evgLocus_118228.p1	XP_028550067.1 putative membrane-bound O-acyltransferase C24H6.01c [Dendrobium catenatum]
evgLocus_118234.p2	XP_010916807.1 PHD finger protein MALE MEIOCYTE DEATH 1 [Elaeis guineensis]
evgLocus_118234.p1	XP_028554327.1 PHD finger protein MALE MEIOCYTE DEATH 1-like [Dendrobium catenatum]
evgLocus_118239.p1	XP_038973019.1 uncharacterized protein LOC120105044 [Phoenix dactylifera]
evgLocus_118241.p1	XP_038973019.1 uncharacterized protein LOC120105044 [Phoenix dactylifera]
evgLocus_11826.p1	XP_009415072.1 PREDICTED: photosystem II core complex proteins psbY, chloroplastic-like [Musa acuminata subsp. malaccensis]
evgLocus_118263.p1	XP_020980766.1 uncharacterized protein LOC110272781 [Arachis duranensis]
evgLocus_118285.p1	XP_028555870.1 uncharacterized protein LOC110097779 [Dendrobium catenatum]
evgLocus_118286.p1	XP_020599610.1 uncharacterized protein LOC110039012 [Phalaenopsis equestris]
evgLocus_118293.p1	XP_019052649.1 PREDICTED: uncharacterized protein LOC109114435 [Nelumbo nucifera]
evgLocus_118325.p1	XP_009351059.1 PREDICTED: ubiquitin carboxyl-terminal hydrolase 17-like protein 18 [Pyrus x bretschneideri]
evgLocus_118329.p1	XP_023877572.1 ATP-binding cassette sub-family D member 1-like [Quercus suber]
evgLocus_118341.p1	XP_023908653.1 LOW QUALITY PROTEIN: ABC transporter G family member ARB 01379-like [Quercus suber]
evgLocus_118384.p1	XP_010931526.1 transcription factor bHLH106 [Elaeis guineensis]
evgLocus_118386.p1	XP_023890633.1 probable beta-glucosidase M [Quercus suber]
evgLocus_118401.p1	XP_038897560.1 mannosyl-oligosaccharide 1,2-alpha-mannosidase MNS1 [Benincasa hispida]
evgLocus_118403.p1	XP_023872714.1 putative sulfate transporter YPR003C [Quercus suber]
evgLocus_118409.p1	XP_021911478.1 serine/threonine-protein kinase prp4-like, partial [Carica papaya]
evgLocus_118411.p1	XP_023909980.1 putative bifunctional amine oxidase DDB G0291301 [Quercus suber]
evgLocus_118421.p1	XP_023902426.1 RING finger protein ETP1 homolog [Quercus suber]
evgLocus_118422.p1	XP_023878759.1 protein RTA1-like [Quercus suber]
evgLocus_118442.p1	XP_020696260.1 CASP-like protein 1E1 [Dendrobium catenatum]
evgLocus_118485.p1	XP_026440690.1 dual specificity protein kinase shkB-like [Papaver somniferum]
evgLocus_118502.p1	XP_026440691.1 uncharacterized protein LOC113339671 [Papaver somniferum]
evgLocus_118505.p1	XP_002504529.1 predicted protein [Micromonas commoda]
evgLocus_118513.p1	XP_020700159.1 ubiquitin carboxyl-terminal hydrolase 22 [Dendrobium catenatum]
evgLocus_118520.p1	XP_020599910.1 putative 4-coumarate--CoA ligase-like 8 [Phalaenopsis equestris]
evgLocus_118527.p1	XP_010917349.1 pre-mRNA-splicing factor ATP-dependent RNA helicase DEAH10 isoform X1 [Elaeis guineensis]
evgLocus_118529.p1	XP_020570593.1 uncharacterized protein LOC110017817 isoform X4 [Phalaenopsis equestris]
evgLocus_118530.p1	XP_020685262.1 uncharacterized protein LOC110101628 [Dendrobium catenatum]
evgLocus_118537.p1	XP_020243691.1 uncharacterized protein LOC109821947 [Asparagus officinalis]
evgLocus_118553.p1	XP_010553736.1 PREDICTED: LOW QUALITY PROTEIN: mitogen-activated protein kinase kinase kinase ANP1 [Tarenaya hassleriana]
evgLocus_11857.p1	XP_022840386.1 TatD family [Ostreococcus tauri]
evgLocus_118581.p1	XP_028556425.1 uncharacterized protein LOC110097992 [Dendrobium catenatum]
evgLocus_118592.p1	XP_023907485.1 sorting nexin-41-like [Quercus suber]
evgLocus_118613.p1	XP_023906485.1 L-2-aminoadipate reductase large subunit-like [Quercus suber]
evgLocus_118638.p1	XP_004253342.1 DNA replication ATP-dependent helicase/nuclease DNA2-like [Solanum lycopersicum]
evgLocus_118646.p1	XP_023872969.1 uncharacterized protein LOC111985547 [Quercus suber]
evgLocus_118657.p1	XP_038973019.1 uncharacterized protein LOC120105044 [Phoenix dactylifera]
evgLocus_118704.p1	XP_023890482.1 uncharacterized WD repeat-containing protein C2E1P5.05-like [Quercus suber]
evgLocus_118722.p1	XP_011396382.1 putative AAA domain-containing protein C16E9.10c [Auxenochlorella protothecoides]
evgLocus_118761.p1	XP_020701563.1 thioredoxin H2-2 [Dendrobium catenatum]
evgLocus_118767.p1	XP_020572969.1 flavonoid 3'-monooxygenase-like [Phalaenopsis equestris]
evgLocus_118781.p1	XP_023894010.1 dolichyl pyrophosphate Glc1Man9GlcNAc2 alpha-1,3-glucosyltransferase-like [Quercus suber]
evgLocus_118843.p1	XP_020703939.2 uncharacterized protein LOC110115145 [Dendrobium catenatum]
evgLocus_118847.p1	XP_024534141.1 uncharacterized protein LOC112347453 [Selaginella moellendorffii]
evgLocus_118876.p2	XP_028552828.1 protein LAX PANICLE 2 isoform X2 [Dendrobium catenatum]
evgLocus_118893.p1	XP_023921162.1 uncharacterized protein LOC112032631 [Quercus suber]
evgLocus_11891.p1	XP_018488277.1 PREDICTED: T-complex protein 1 subunit eta-like [Raphanus sativus]
evgLocus_118925.p1	XP_020591643.1 uncharacterized protein LOC110032368 [Phalaenopsis equestris]
evgLocus_118958.p1	XP_020695229.1 nuclear pore complex protein NUP88 isoform X1 [Dendrobium catenatum]
evgLocus_118981.p1	XP_020681914.1 uncharacterized protein LOC110099169 [Dendrobium catenatum]
evgLocus_118993.p1	XP_020704869.2 uncharacterized protein LOC110115833 [Dendrobium catenatum]
evgLocus_119023.p1	XP_009404865.1 PREDICTED: MLO-like protein 4 [Musa acuminata subsp. malaccensis]
evgLocus_119027.p1	XP_010922796.1 probable LRR receptor-like serine/threonine-protein kinase At1g06840 isoform X1 [Elaeis guineensis]
evgLocus_119054.p1	XP_020687091.1 ubiquitin-conjugating enzyme E2 20-like [Dendrobium catenatum]
evgLocus_119056.p1	XP_020582953.1 probable 4-coumarate--CoA ligase 2 [Phalaenopsis equestris]
evgLocus_119074.p1	XP_023909579.1 LOW QUALITY PROTEIN: adenylate cyclase-like [Quercus suber]
evgLocus_119094.p1	XP_028553890.1 uncharacterized protein LOC110107947 isoform X1 [Dendrobium catenatum]
evgLocus_119230.p1	XP_028556246.1 LOW QUALITY PROTEIN: uncharacterized protein LOC110094114 [Dendrobium catenatum]
evgLocus_119234.p1	XP_038986541.1 uncharacterized protein LOC120112028 [Phoenix dactylifera]
evgLocus_119237.p1	XP_020706020.1 bidirectional sugar transporter SWEET4-like [Dendrobium catenatum]
evgLocus_11926.p1	XP_023888693.1 replication factor C subunit 1-like [Quercus suber]
evgLocus_119299.p1	XP_023902733.1 deoxycytidylate deaminase-like [Quercus suber]
evgLocus_119393.p1	XP_020571649.1 uncharacterized protein LOC110018628 [Phalaenopsis equestris]
evgLocus_119403.p1	XP_020687042.1 citrate-binding protein-like [Dendrobium catenatum]
evgLocus_119428.p1	XP_019465377.1 PREDICTED: coiled-coil domain-containing protein 186-like [Lupinus angustifolius]
evgLocus_119433.p1	XP_028549728.1 alanine--tRNA ligase, chloroplastic/mitochondrial isoform X1 [Dendrobium catenatum]
evgLocus_119456.p1	XP_012846942.1 PREDICTED: uncharacterized protein LOC105966912 [Erythranthe guttata]
evgLocus_119457.p1	XP_022851304.1 uncharacterized protein LOC111373062 [Olea europaea var. sylvestris]
evgLocus_119467.p1	XP_017699093.2 zinc finger protein ZAT10-like [Phoenix dactylifera]
evgLocus_119492.p1	XP_020680760.1 40S ribosomal protein S11 [Dendrobium catenatum]
evgLocus_119507.p1	XP_005844834.1 hypothetical protein CHLNCDRAFT 138281 [Chlorella variabilis]
evgLocus_119548.p1	XP_005848758.1 hypothetical protein CHLNCDRAFT 57543 [Chlorella variabilis]
evgLocus_119564.p2	XP_010559228.1 PREDICTED: caffeoylshikimate esterase-like [Tarenaya hassleriana]
evgLocus_119564.p1	XP_030550409.1 solute carrier family 41 member 3-like [Rhodamnia argentea]
evgLocus_119565.p1	XP_023916550.1 RHO GTPase-activating protein RGD1-like [Quercus suber]
evgLocus_119567.p2	XP_020694859.1 NDR1/HIN1-like protein 2 [Dendrobium catenatum]
evgLocus_119599.p1	XP_020695429.1 factor of DNA methylation 1-like [Dendrobium catenatum]
evgLocus_119605.p1	XP_020581442.1 LOW QUALITY PROTEIN: uncharacterized protein LOC110025347 [Phalaenopsis equestris]
evgLocus_119631.p1	XP_009400992.1 PREDICTED: uncharacterized protein LOC103985107 [Musa acuminata subsp. malaccensis]
evgLocus_119646.p1	XP_023924564.1 DNA repair protein rad13-like [Quercus suber]
evgLocus_119679.p2	XP_023901593.1 PITH domain-containing protein P35G2.02-like [Quercus suber]
evgLocus_119679.p1	XP_023889188.1 sugar transporter STL1-like [Quercus suber]
evgLocus_119682.p1	XP_023902469.1 tRNA (guanine-N(7)-)-methyltransferase-like [Quercus suber]
evgLocus_119684.p1	XP_023929163.1 putative vacuolar protein sorting-associated protein TDA6 [Quercus suber]
evgLocus_119740.p1	XP_020683128.2 uncharacterized protein LOC110100077, partial [Dendrobium catenatum]
evgLocus_119751.p1	XP_003063917.1 predicted protein [Micromonas pusilla CCMP1545]
evgLocus_119772.p1	XP_020691418.2 protein RBL [Dendrobium catenatum]
evgLocus_119815.p1	XP_020677199.1 exocyst complex component EXO70A1-like [Dendrobium catenatum]
evgLocus_119834.p1	XP_020680644.1 xyloglucan endotransglucosylase/hydrolase protein 22 [Dendrobium catenatum]
evgLocus_11984.p1	XP_010912527.1 uncharacterized protein LOC105038415 [Elaeis guineensis]
evgLocus_119845.p1	XP_043611828.1 probable E3 ubiquitin-protein ligase ARI9 [Erigeron canadensis]
evgLocus_119846.p1	XP_021744574.1 sorbitol dehydrogenase-like [Chenopodium quinoa]
evgLocus_119887.p1	XP_020704869.2 uncharacterized protein LOC110115833 [Dendrobium catenatum]
evgLocus_119896.p1	XP_023896007.1 leptomycin B resistance protein pmd1-like [Quercus suber]
evgLocus_11990.p1	XP_015868316.1 cytochrome P450 81E8-like isoform X1 [Ziziphus jujuba]
evgLocus_119951.p1	XP_020701673.1 LOW QUALITY PROTEIN: uncharacterized protein LOC110113426 [Dendrobium catenatum]
evgLocus_11998.p1	XP_003610835.2 geraniol 8-hydroxylase [Medicago truncatula]
evgLocus_120016.p1	XP_024391796.1 switch 2-like [Physcomitrium patens]
evgLocus_120033.p1	XP_021907730.1 probable pre-mRNA-splicing factor ATP-dependent RNA helicase DEAH9 [Carica papaya]
evgLocus_12008.p1	XP_024010916.1 uncharacterized protein LOC112086238 [Eutrema salsugineum]
evgLocus_120084.p1	XP_020684238.1 purple acid phosphatase 17 isoform X1 [Dendrobium catenatum]
evgLocus_120131.p1	XP_017982319.1 PREDICTED: RNA-directed DNA polymerase homolog [Theobroma cacao]
evgLocus_120144.p1	XP_030964369.1 uncharacterized protein LOC115985571 [Quercus lobata]
evgLocus_120164.p1	XP_023905190.1 transcription initiation factor TFIID subunit 2-like [Quercus suber]
evgLocus_120234.p1	XP_038977236.1 uncharacterized protein LOC120107825 [Phoenix dactylifera]
evgLocus_120244.p1	XP_020581726.1 maspardin isoform X1 [Phalaenopsis equestris]
evgLocus_120300.p1	XP_003083319.1 Sodium/solute symporter [Ostreococcus tauri]
evgLocus_12032.p1	XP_023902824.1 translation initiation factor RLI1-like [Quercus suber]
evgLocus_120333.p1	XP_023906506.1 uncharacterized protein LOC112018223 [Quercus suber]
evgLocus_120356.p1	XP_023881373.1 probable very-long-chain (3R)-3-hydroxyacyl-CoA dehydratase [Quercus suber]
evgLocus_120358.p2	XP_023881373.1 probable very-long-chain (3R)-3-hydroxyacyl-CoA dehydratase [Quercus suber]
evgLocus_120366.p1	XP_009421476.1 PREDICTED: receptor-like protein kinase HSL1 [Musa acuminata subsp. malaccensis]
evgLocus_12038.p1	XP_011397579.1 Putative proline-tRNA ligase [Auxenochlorella protothecoides]
evgLocus_120380.p1	XP_028548087.1 uncharacterized protein LOC114578780 [Dendrobium catenatum]
evgLocus_120394.p1	XP_020694671.1 ribonuclease 3-like protein 2 [Dendrobium catenatum]
evgLocus_12040.p1	XP_023878673.1 calcium-binding mitochondrial carrier protein Aralar2-like [Quercus suber]
evgLocus_120407.p1	XP_040379253.1 protein SMAX1-LIKE 3-like [Oryza brachyantha]
evgLocus_120421.p1	XP_008792681.1 probable calcium-binding protein CML31 [Phoenix dactylifera]
evgLocus_12044.p1	XP_027190146.1 uncharacterized protein LOC113786557, partial [Cicer arietinum]
evgLocus_120462.p2	XP_011399233.1 Mannosyl-oligosaccharide glucosidase [Auxenochlorella protothecoides]
evgLocus_120465.p1	XP_023902652.1 calcium-channel protein cch1-like [Quercus suber]
evgLocus_120475.p1	XP_020701290.1 probable lipid phosphate phosphatase beta [Dendrobium catenatum]
evgLocus_12048.p1	XP_028196458.1 uncharacterized protein LOC114381380, partial [Glycine soja]
evgLocus_120484.p1	XP_038989780.1 protein DEHYDRATION-INDUCED 19 homolog 6-like [Phoenix dactylifera]
evgLocus_12050.p1	XP_039038456.1 uncharacterized protein LOC120176007, partial [Hibiscus syriacus]
evgLocus_120521.p1	XP_023899410.1 LOW QUALITY PROTEIN: elongator complex protein 1-like [Quercus suber]
evgLocus_120526.p1	XP_020696612.1 uncharacterized protein LOC110109757 [Dendrobium catenatum]
evgLocus_12057.p1	XP_020678164.1 probable DNA-3-methyladenine glycosylase 2 isoform X1 [Dendrobium catenatum]
evgLocus_120570.p1	XP_023871092.1 beta-1,2-xylosyltransferase 1-like [Quercus suber]
evgLocus_120609.p1	XP_023871190.1 uncharacterized protein LOC111983770 [Quercus suber]
evgLocus_120639.p1	XP_020676148.1 apolipoprotein A-I-like isoform X2 [Dendrobium catenatum]
evgLocus_120743.p1	XP_020700681.1 ribonuclease III domain-containing protein RNC1, chloroplastic [Dendrobium catenatum]
evgLocus_120747.p1	XP_023883127.1 mitochondrial import receptor subunit tom20-like [Quercus suber]
evgLocus_120750.p3	XP_023883127.1 mitochondrial import receptor subunit tom20-like [Quercus suber]
evgLocus_120751.p1	XP_020682531.2 protein SHORT-ROOT 1 [Dendrobium catenatum]
evgLocus_120771.p1	XP_020696210.1 uncharacterized protein LOC110109474 [Dendrobium catenatum]
evgLocus_120793.p1	XP_020687160.1 phosphoglycerate mutase-like protein 4 [Dendrobium catenatum]
evgLocus_120807.p1	XP_020679521.1 uracil-DNA glycosylase, mitochondrial isoform X3 [Dendrobium catenatum]
evgLocus_120809.p1	XP_020679520.1 uracil-DNA glycosylase, mitochondrial isoform X2 [Dendrobium catenatum]
evgLocus_120818.p1	XP_037466264.1 uncharacterized protein LOC119338072 [Triticum dicoccoides]
evgLocus_120821.p1	XP_012834941.1 PREDICTED: uncharacterized protein LOC105955703 [Erythranthe guttata]
evgLocus_120828.p1	XP_020275173.1 uncharacterized protein LOC109849718 [Asparagus officinalis]
evgLocus_120836.p1	XP_020275173.1 uncharacterized protein LOC109849718 [Asparagus officinalis]
evgLocus_120844.p1	XP_020689977.2 calreticulin [Dendrobium catenatum]
evgLocus_120852.p1	XP_020677511.1 uncharacterized protein LOC110096083 [Dendrobium catenatum]
evgLocus_120867.p1	XP_020692689.1 glycerol-3-phosphate acyltransferase, chloroplastic isoform X1 [Dendrobium catenatum]
evgLocus_120871.p1	XP_024994472.1 mitochondrial import inner membrane translocase subunit Tim13 [Cynara cardunculus var. scolymus]
evgLocus_120874.p2	XP_023882603.1 protein MSS51, mitochondrial-like [Quercus suber]
evgLocus_120874.p1	XP_017410540.1 PREDICTED: ubiquitin carboxyl-terminal hydrolase 9-like [Vigna angularis]
evgLocus_120878.p1	NP 001328408.1 ubiquitin-specific protease 10 [Arabidopsis thaliana]
evgLocus_120884.p1	XP_020578179.1 E3 ubiquitin-protein ligase listerin [Phalaenopsis equestris]
evgLocus_120889.p1	XP_020585468.1 LOW QUALITY PROTEIN: cleavage stimulation factor subunit 77 [Phalaenopsis equestris]
evgLocus_120909.p1	XP_020676900.1 ribosome-binding factor PSRP1, chloroplastic [Dendrobium catenatum]
evgLocus_120918.p1	XP_020704865.1 E3 ubiquitin-protein ligase PRT6 [Dendrobium catenatum]
evgLocus_120925.p1	XP_020703906.1 uncharacterized protein LOC110115111 [Dendrobium catenatum]
evgLocus_12093.p1	XP_023896449.1 malonamoyl-CoA synthetase vrtB-like [Quercus suber]
evgLocus_120931.p1	XP_020677857.1 gibberellin 3-beta-dioxygenase 1 [Dendrobium catenatum]
evgLocus_120935.p1	XP_020680420.1 myelin transcription factor 1-like protein [Dendrobium catenatum]
evgLocus_120943.p1	XP_020688892.1 probable signal peptidase complex subunit 1 [Dendrobium catenatum]
evgLocus_120959.p1	XP_020698358.1 serine/threonine-protein kinase 4 [Dendrobium catenatum]
evgLocus_120960.p1	XP_010919863.2 pyruvate kinase isozyme G, chloroplastic [Elaeis guineensis]
evgLocus_120961.p1	XP_020699843.1 chloroplastic import inner membrane translocase subunit HP30-2-like [Dendrobium catenatum]
evgLocus_120966.p1	XP_020686396.1 uncharacterized protein LOC110102404 isoform X2 [Dendrobium catenatum]
evgLocus_120974.p1	XP_020702034.1 cytochrome P450 78A5 [Dendrobium catenatum]
evgLocus_120980.p1	XP_018681657.1 PREDICTED: uncharacterized protein LOC108952826 [Musa acuminata subsp. malaccensis]
evgLocus_12099.p1	XP_028548534.1 aspartyl protease family protein At5g10770 [Dendrobium catenatum]
evgLocus_120990.p1	XP_005851654.1 hypothetical protein CHLNCDRAFT 33970 [Chlorella variabilis]
evgLocus_120993.p1	XP_020682421.1 uncharacterized protein At2g24330-like [Dendrobium catenatum]
evgLocus_120996.p1	XP_020577687.1 scarecrow-like protein 9 [Phalaenopsis equestris]
evgLocus_121001.p1	XP_023910106.1 phosphoglucomutase-like [Quercus suber]
evgLocus_121042.p1	XP_020702159.1 putative pentatricopeptide repeat-containing protein At5g13230, mitochondrial isoform X1 [Dendrobium catenatum]
evgLocus_121048.p1	XP_023877436.1 aquaporin-3-like [Quercus suber]
evgLocus_121053.p1	XP_023891051.1 inositol-3-phosphate synthase 1-like [Quercus suber]
evgLocus_121065.p1	XP_020698100.1 putative HVA22-like protein g isoform X2 [Dendrobium catenatum]
evgLocus_121071.p1	XP_020578842.1 uncharacterized protein LOC110023664 isoform X1 [Phalaenopsis equestris]
evgLocus_121076.p1	XP_020598966.1 LOW QUALITY PROTEIN: ultraviolet-B receptor UVR8-like [Phalaenopsis equestris]
evgLocus_121093.p1	XP_020676543.1 60S ribosomal protein L7-2 isoform X1 [Dendrobium catenatum]
evgLocus_121095.p1	XP_020676543.1 60S ribosomal protein L7-2 isoform X1 [Dendrobium catenatum]
evgLocus_12113.p1	XP_020702390.1 DNA repair protein recA homolog 3, mitochondrial isoform X2 [Dendrobium catenatum]
evgLocus_121150.p1	XP_020599390.1 proline-rich receptor-like protein kinase PERK10 [Phalaenopsis equestris]
evgLocus_121153.p1	XP_020599390.1 proline-rich receptor-like protein kinase PERK10 [Phalaenopsis equestris]
evgLocus_121159.p1	XP_020265061.1 putative D-cysteine desulfhydrase 2, mitochondrial [Asparagus officinalis]
evgLocus_121197.p1	XP_020688014.1 uncharacterized protein LOC110103577 [Dendrobium catenatum]
evgLocus_121204.p1	XP_020599580.1 lysine-specific demethylase JMJ705-like [Phalaenopsis equestris]
evgLocus_121206.p1	XP_020688871.1 3-ketoacyl-CoA synthase 11 [Dendrobium catenatum]
evgLocus_121208.p2	XP_020685667.1 serine-threonine kinase receptor-associated protein [Dendrobium catenatum]
evgLocus_121208.p1	XP_020685827.1 3-ketoacyl-CoA synthase 11-like [Dendrobium catenatum]
evgLocus_121210.p1	XP_020685827.1 3-ketoacyl-CoA synthase 11-like [Dendrobium catenatum]
evgLocus_121217.p2	XP_023888650.1 probable peptidyl-tRNA hydrolase 2 [Quercus suber]
evgLocus_121217.p1	XP_023896007.1 leptomycin B resistance protein pmd1-like [Quercus suber]
evgLocus_121239.p1	XP_020579864.1 uncharacterized protein LOC110024313 [Phalaenopsis equestris]
evgLocus_121241.p1	XP_020678255.1 uncharacterized protein LOC110096577 [Dendrobium catenatum]
evgLocus_121275.p1	XP_020591903.1 BTB/POZ domain-containing protein At3g05675 [Phalaenopsis equestris]
evgLocus_121279.p1	XP_020673434.1 xyloglucan endotransglucosylase/hydrolase protein 9 [Dendrobium catenatum]
evgLocus_121289.p1	XP_020672116.1 pentatricopeptide repeat-containing protein At5g14080 isoform X1 [Dendrobium catenatum]
evgLocus_121296.p1	XP_023926168.1 NADP-dependent malic enzyme-like [Quercus suber]
evgLocus_121299.p1	XP_020688683.1 probable glycosyltransferase At5g03795 isoform X1 [Dendrobium catenatum]
evgLocus_121311.p1	XP_009419905.1 PREDICTED: mitochondrial thiamine pyrophosphate carrier isoform X1 [Musa acuminata subsp. malaccensis]
evgLocus_121312.p1	XP_020591967.1 uncharacterized protein LOC110032628 isoform X1 [Phalaenopsis equestris]
evgLocus_121318.p1	XP_020685424.1 uncharacterized protein LOC110101733 [Dendrobium catenatum]
evgLocus_121364.p1	XP_028555156.1 uncharacterized protein LOC110105338 isoform X2 [Dendrobium catenatum]
evgLocus_121375.p1	XP_020583870.1 LOW QUALITY PROTEIN: chaperone protein ClpB3, chloroplastic-like [Phalaenopsis equestris]
evgLocus_121384.p1	XP_020688221.1 gamma-glutamylcyclotransferase 2-2 [Dendrobium catenatum]
evgLocus_121392.p1	XP_020692933.1 probable lysophospholipase BODYGUARD 4 [Dendrobium catenatum]
evgLocus_12142.p1	XP_023907014.1 multidrug resistance protein fnx1-like [Quercus suber]
evgLocus_121459.p1	XP_042924197.1 uncharacterized protein CHLRE 06g295100v5 [Chlamydomonas reinhardtii]
evgLocus_12149.p1	XP_020582089.1 probable metal-nicotianamine transporter YSL12 [Phalaenopsis equestris]
evgLocus_121513.p1	XP_024540007.1 structural maintenance of chromosomes protein 1-like [Selaginella moellendorffii]
evgLocus_121516.p1	XP_023889360.1 uncharacterized protein LOC112001428 [Quercus suber]
evgLocus_121533.p1	XP_020686241.1 uncharacterized protein LOC110102300 [Dendrobium catenatum]
evgLocus_121534.p1	XP_023870815.1 probable glutamate 5-kinase [Quercus suber]
evgLocus_121537.p1	XP_028553815.1 uncharacterized protein LOC114580447 [Dendrobium catenatum]
evgLocus_121542.p2	XP_020699116.1 ubiquitin-conjugating enzyme E2 variant 1C isoform X1 [Dendrobium catenatum]
evgLocus_121544.p1	XP_020599362.1 ubiquitin-conjugating enzyme E2 variant 1C [Phalaenopsis equestris]
evgLocus_121584.p1	XP_017416476.1 PREDICTED: uncharacterized protein LOC108327263 [Vigna angularis]
evgLocus_121601.p1	XP_010921504.1 outer envelope pore protein 16-2, chloroplastic [Elaeis guineensis]
evgLocus_121611.p1	XP_021866593.1 uncharacterized protein LOC110805308 [Spinacia oleracea]
evgLocus_121612.p1	XP_023896547.1 uncharacterized protein LOC112008450 [Quercus suber]
evgLocus_121619.p1	XP_024033564.1 uncharacterized protein LOC112095692 [Citrus clementina]
evgLocus_121626.p1	XP_020682501.1 cytochrome P450 86B1 [Dendrobium catenatum]
evgLocus_121636.p1	XP_017246425.1 PREDICTED: uncharacterized protein LOC108218012 [Daucus carota subsp. sativus]
evgLocus_121672.p1	XP_028791024.1 heat shock factor protein HSF24-like [Prosopis alba]
evgLocus_121679.p1	XP_021303660.1 structural maintenance of chromosomes protein 4 [Sorghum bicolor]
evgLocus_121690.p1	XP_004253397.1 uncharacterized protein LOC101246332 [Solanum lycopersicum]
evgLocus_121691.p1	XP_020677835.1 putative pentatricopeptide repeat-containing protein At3g23330 [Dendrobium catenatum]
evgLocus_12170.p1	XP_020590496.1 ABC transporter A family member 1 isoform X2 [Phalaenopsis equestris]
evgLocus_121709.p1	XP_002502528.1 predicted protein, partial [Micromonas commoda]
evgLocus_121717.p1	XP_023907987.1 protein PER1 homolog [Quercus suber]
evgLocus_12172.p1	XP_003568890.1 protein disulfide isomerase-like 2-1 [Brachypodium distachyon]
evgLocus_121731.p1	XP_020678311.1 protein TIFY 8 [Dendrobium catenatum]
evgLocus_121745.p1	XP_023921222.1 uncharacterized protein LOC112032693 [Quercus suber]
evgLocus_121752.p1	XP_020576378.1 COBW domain-containing protein 1-like [Phalaenopsis equestris]
evgLocus_12177.p1	XP_020685326.1 cellulose synthase-like protein D2 [Dendrobium catenatum]
evgLocus_121776.p1	XP_023899389.1 methionine--tRNA ligase, cytoplasmic-like [Quercus suber]
evgLocus_121782.p1	XP_020703570.1 protein ABSCISIC ACID-INSENSITIVE 5 isoform X1 [Dendrobium catenatum]
evgLocus_12180.p1	XP_023895931.1 protein-glutamate O-methyltransferase SPCC1393.13-like [Quercus suber]
evgLocus_121834.p1	XP_023907010.1 SH3 domain-containing protein PJ696.02-like [Quercus suber]
evgLocus_121839.p1	XP_024527180.1 pumilio homolog 24 isoform X2 [Selaginella moellendorffii]
evgLocus_121844.p1	XP_020580640.1 LOW QUALITY PROTEIN: meiosis-specific protein PAIR2-like [Phalaenopsis equestris]
evgLocus_121847.p1	XP_020700767.1 pentatricopeptide repeat-containing protein At3g53360, mitochondrial-like isoform X3 [Dendrobium catenatum]
evgLocus_121848.p1	XP_020700765.1 pentatricopeptide repeat-containing protein At3g53360, mitochondrial-like isoform X1 [Dendrobium catenatum]
evgLocus_121907.p1	XP_038980543.1 BTB/POZ domain-containing protein At1g03010 [Phoenix dactylifera]
evgLocus_121922.p1	XP_023871039.1 beta-glucosidase 1-like [Quercus suber]
evgLocus_121933.p1	XP_021802649.1 uncharacterized protein LOC110746720 isoform X2 [Prunus avium]
evgLocus_121956.p1	XP_023917569.1 UNC93-like protein C922.05c [Quercus suber]
evgLocus_121965.p1	XP_038685474.1 MAG2-interacting protein 2 [Tripterygium wilfordii]
evgLocus_121965.p2	XP_001416336.1 predicted protein, partial [Ostreococcus lucimarinus CCE9901]
evgLocus_121972.p1	XP_028549109.1 uncharacterized protein LOC110102858 isoform X2 [Dendrobium catenatum]
evgLocus_121978.p1	XP_020682875.1 uncharacterized protein LOC110099906 isoform X1 [Dendrobium catenatum]
evgLocus_121983.p1	XP_010929874.1 C2 and GRAM domain-containing protein At5g50170 isoform X2 [Elaeis guineensis]
evgLocus_121995.p1	XP_010252076.1 PREDICTED: expansin-A8-like [Nelumbo nucifera]
evgLocus_122032.p1	XP_035836993.1 uncharacterized protein LOC110877269 [Helianthus annuus]
evgLocus_122073.p1	XP_020689929.1 protein NRT1/ PTR FAMILY 5.2-like [Dendrobium catenatum]
evgLocus_122088.p1	XP_020698678.1 UDP-glycosyltransferase 73E1-like [Dendrobium catenatum]
evgLocus_122089.p1	XP_020685139.1 uncharacterized protein LOC110101548 isoform X2 [Dendrobium catenatum]
evgLocus_122092.p1	XP_020677468.1 uncharacterized protein LOC110096047 isoform X1 [Dendrobium catenatum]
evgLocus_122133.p1	XP_020692782.1 calcium homeostasis endoplasmic reticulum protein [Dendrobium catenatum]
evgLocus_122151.p1	XP_015942340.1 ATP-dependent DNA helicase 2 subunit KU70 [Arachis duranensis]
evgLocus_122151.p2	XP_005644843.1 putative thioredoxin-like 2 variant 3, partial [Coccomyxa subellipsoidea C-169]
evgLocus_122174.p1	XP_021594493.1 BUD13 homolog [Manihot esculenta]
evgLocus_122176.p1	XP_023888661.1 uncharacterized protein LOC112000732 [Quercus suber]
evgLocus_12218.p1	XP_020678279.2 G-type lectin S-receptor-like serine/threonine-protein kinase LECRK4 [Dendrobium catenatum]
evgLocus_122191.p1	XP_020676783.1 c-Myc-binding protein homolog [Dendrobium catenatum]
evgLocus_122196.p1	XP_020683415.1 heptahelical transmembrane protein ADIPOR2 [Dendrobium catenatum]
evgLocus_122210.p1	XP_023882895.1 aldehyde dehydrogenase [Quercus suber]
evgLocus_122246.p1	XP_023925326.1 uncharacterized protein LOC112036734 [Quercus suber]
evgLocus_122257.p1	XP_020672639.1 alpha-mannosidase 2 [Dendrobium catenatum]
evgLocus_122266.p1	XP_023900943.1 sphingoid long-chain base transporter RSB1-like [Quercus suber]
evgLocus_122269.p1	XP_020689189.1 stress-related protein [Dendrobium catenatum]
evgLocus_122306.p1	XP_020672461.1 F-box protein At3g12350 [Dendrobium catenatum]
evgLocus_122308.p1	XP_023925533.1 phospholipase D zeta 1-like [Quercus suber]
evgLocus_122310.p1	XP_016191765.1 uncharacterized protein LOC107632612 [Arachis ipaensis]
evgLocus_122315.p1	XP_025703765.1 uncharacterized protein LOC112805620 [Arachis hypogaea]
evgLocus_122316.p1	XP_020999537.1 uncharacterized protein LOC110281545 [Arachis duranensis]
evgLocus_122318.p1	XP_030936700.1 uncharacterized protein LOC115961955 [Quercus lobata]
evgLocus_122324.p1	XP_020680076.1 BTB/POZ domain-containing protein FBL11 isoform X2 [Dendrobium catenatum]
evgLocus_122329.p2	XP_020680084.1 BTB/POZ domain-containing protein FBL11 isoform X7 [Dendrobium catenatum]
evgLocus_122338.p1	XP_023893832.1 uncharacterized protein LOC112005765 [Quercus suber]
evgLocus_122365.p1	XP_023888822.1 farnesyl pyrophosphate synthase-like [Quercus suber]
evgLocus_122369.p1	XP_023909922.1 54S ribosomal protein L35, mitochondrial-like [Quercus suber]
evgLocus_122371.p1	XP_023897574.1 succinate dehydrogenase assembly factor 2, mitochondrial-like [Quercus suber]
evgLocus_122391.p1	XP_020598157.1 zinc finger MYND domain-containing protein 15 isoform X1 [Phalaenopsis equestris]
evgLocus_122393.p1	XP_020688064.1 phosphatidylinositol:ceramide inositolphosphotransferase-like isoform X2 [Dendrobium catenatum]
evgLocus_122398.p1	XP_023902869.1 uncharacterized protein LOC112014709 [Quercus suber]
evgLocus_122401.p1	XP_028551800.1 polygalacturonase QRT3 [Dendrobium catenatum]
evgLocus_122405.p1	XP_023926331.1 protoporphyrinogen oxidase-like [Quercus suber]
evgLocus_122496.p1	XP_020570665.1 LOW QUALITY PROTEIN: serine carboxypeptidase-like 33 [Phalaenopsis equestris]
evgLocus_122501.p1	XP_023890555.1 FKBP12-associated protein 1 homolog [Quercus suber]
evgLocus_122528.p1	XP_020704369.1 probable protein phosphatase 2C 12 [Dendrobium catenatum]
evgLocus_122545.p1	XP_010914963.1 pentatricopeptide repeat-containing protein At2g29760, chloroplastic [Elaeis guineensis]
evgLocus_122565.p1	XP_023906982.1 LOW QUALITY PROTEIN: efflux pump FUS6-like [Quercus suber]
evgLocus_12258.p1	XP_020704313.1 ATP-dependent Clp protease proteolytic subunit 6, chloroplastic isoform X1 [Dendrobium catenatum]
evgLocus_122584.p1	NP 001183256.1 Hsp70-Hsp90 organizing protein 3 [Zea mays]
evgLocus_122593.p1	XP_020696626.1 general transcription factor IIE subunit 1 [Dendrobium catenatum]
evgLocus_122594.p1	XP_023876641.1 probable GTP cyclohydrolase-2 [Quercus suber]
evgLocus_122596.p1	XP_020600080.1 probable protein S-acyltransferase 15 [Phalaenopsis equestris]
evgLocus_122599.p1	XP_023870890.1 protein scd2/ral3-like [Quercus suber]
evgLocus_1226.p1	XP_023870953.1 uncharacterized protein LOC111983523 [Quercus suber]
evgLocus_122600.p1	XP_008463620.1 PREDICTED: putative MO25-like protein At5g47540 isoform X1 [Cucumis melo]
evgLocus_122602.p1	XP_020583288.1 putative ubiquitin-conjugating enzyme E2 38 [Phalaenopsis equestris]
evgLocus_122616.p1	XP_020584192.1 LOW QUALITY PROTEIN: protein LONGIFOLIA 1-like [Phalaenopsis equestris]
evgLocus_122620.p1	XP_020680556.1 HMG-Y-related protein A [Dendrobium catenatum]
evgLocus_122634.p1	XP_020679149.1 uncharacterized protein LOC110097228 [Dendrobium catenatum]
evgLocus_122634.p2	XP_020679149.1 uncharacterized protein LOC110097228 [Dendrobium catenatum]
evgLocus_122638.p2	XP_020679149.1 uncharacterized protein LOC110097228 [Dendrobium catenatum]
evgLocus_122663.p1	XP_020697209.1 uncharacterized protein LOC110110180 isoform X1 [Dendrobium catenatum]
evgLocus_122678.p2	XP_020594115.1 uncharacterized protein LOC110034167 [Phalaenopsis equestris]
evgLocus_122678.p1	XP_008783798.4 ankyrin-2 [Phoenix dactylifera]
evgLocus_122692.p1	XP_020672918.1 protein FLUORESCENT IN BLUE LIGHT, chloroplastic [Dendrobium catenatum]
evgLocus_122702.p1	XP_030535179.1 glucose-6-phosphate isomerase-like [Rhodamnia argentea]
evgLocus_122719.p1	XP_020690671.1 auxin-responsive protein SAUR71-like [Dendrobium catenatum]
evgLocus_12272.p1	XP_020571277.1 phytochromobilin:ferredoxin oxidoreductase, chloroplastic isoform X1 [Phalaenopsis equestris]
evgLocus_122755.p1	XP_020689568.1 plant-specific TFIIB-related protein 1 [Dendrobium catenatum]
evgLocus_122756.p1	XP_020682851.1 B3 domain-containing protein Os01g0723500 isoform X2 [Dendrobium catenatum]
evgLocus_122794.p1	XP_030926059.1 proteasome subunit alpha type-3 [Quercus lobata]
evgLocus_122798.p1	XP_002961034.2 uncharacterized FAD-linked oxidoreductase ARB 02478 [Selaginella moellendorffii]
evgLocus_122852.p1	XP_020591163.1 bZIP transcription factor 2-like [Phalaenopsis equestris]
evgLocus_122868.p1	XP_020705807.1 uncharacterized protein LOC110116538 isoform X3 [Dendrobium catenatum]
evgLocus_122873.p1	XP_023871876.1 pre-mRNA-processing protein 45-like [Quercus suber]
evgLocus_122885.p2	XP_023889309.1 mitochondrial import inner membrane translocase subunit tim17-like [Quercus suber]
evgLocus_122896.p1	XP_038906753.1 proteasome subunit beta type-2-A [Benincasa hispida]
evgLocus_122905.p1	XP_030536319.1 actin-like protein 6B [Rhodamnia argentea]
evgLocus_122906.p1	XP_010939931.1 nuclear transcription factor Y subunit A-3 isoform X1 [Elaeis guineensis]
evgLocus_122929.p1	XP_024521313.1 diphthine--ammonia ligase [Selaginella moellendorffii]
evgLocus_122960.p1	XP_024372395.1 trafficking protein particle complex subunit 6B-like [Physcomitrium patens]
evgLocus_122972.p1	XP_030529730.1 ras-related C3 botulinum toxin substrate 1 [Rhodamnia argentea]
evgLocus_12301.p1	XP_020573042.1 thiosulfate sulfurtransferase 18-like isoform X3 [Phalaenopsis equestris]
evgLocus_123015.p1	XP_027917222.1 mitochondrial uncoupling protein 5-like [Vigna unguiculata]
evgLocus_123044.p1	XP_020691849.1 QWRF motif-containing protein 7 [Dendrobium catenatum]
evgLocus_12307.p1	XP_020684672.2 uncharacterized protein LOC110101213 [Dendrobium catenatum]
evgLocus_123082.p1	XP_020676956.2 uncharacterized protein LOC110095665, partial [Dendrobium catenatum]
evgLocus_123083.p1	XP_023905184.1 RNA cytidine acetyltransferase-like [Quercus suber]
evgLocus_12310.p1	XP_020684672.2 uncharacterized protein LOC110101213 [Dendrobium catenatum]
evgLocus_12313.p1	XP_020684672.2 uncharacterized protein LOC110101213 [Dendrobium catenatum]
evgLocus_123161.p2	XP_020671763.1 glutaredoxin-C1 [Dendrobium catenatum]
evgLocus_123171.p1	XP_030531528.1 protein transport protein Sec61 subunit alpha [Rhodamnia argentea]
evgLocus_123190.p1	XP_020673813.1 aldehyde oxidase GLOX1-like [Dendrobium catenatum]
evgLocus_12320.p1	XP_020684672.2 uncharacterized protein LOC110101213 [Dendrobium catenatum]
evgLocus_123218.p1	XP_023906500.1 tRNA-specific adenosine deaminase subunit tad2-like [Quercus suber]
evgLocus_123228.p1	XP_023923392.1 DNA ligase 3-like [Quercus suber]
evgLocus_123234.p1	XP_020687598.1 E3 ubiquitin-protein ligase At3g02290 [Dendrobium catenatum]
evgLocus_123255.p1	XP_043606904.1 lipid phosphate phosphatase 2-like [Erigeron canadensis]
evgLocus_123282.p2	XP_023883038.1 NADP-dependent 3-hydroxy acid dehydrogenase-like [Quercus suber]
evgLocus_123282.p1	XP_001419736.1 predicted protein [Ostreococcus lucimarinus CCE9901]
evgLocus_123292.p1	XP_020688442.1 transcription termination factor MTERF4, chloroplastic [Dendrobium catenatum]
evgLocus_123296.p1	XP_020681897.1 RNA-binding protein 24 [Dendrobium catenatum]
evgLocus_1233.p1	XP_020590018.1 heptahelical transmembrane protein ADIPOR1 [Phalaenopsis equestris]
evgLocus_123313.p1	XP_020701710.1 zinc finger CCCH domain-containing protein 18 isoform X1 [Dendrobium catenatum]
evgLocus_123334.p1	XP_028548512.1 glucan endo-1,3-beta-glucosidase 13 [Dendrobium catenatum]
evgLocus_123337.p1	XP_009350212.1 PREDICTED: protein SSO1-like [Pyrus x bretschneideri]
evgLocus_123342.p1	XP_020597324.1 E3 ubiquitin protein ligase DRIP2-like [Phalaenopsis equestris]
evgLocus_123355.p1	XP_020682892.2 myb-related protein MYBAS1-like [Dendrobium catenatum]
evgLocus_123359.p1	XP_020671735.1 transcription factor MYB59 isoform X2 [Dendrobium catenatum]
evgLocus_123369.p1	XP_023910480.1 GTP-binding protein ypt2-like [Quercus suber]
evgLocus_123375.p1	XP_020595921.1 uncharacterized protein LOC110035926 [Phalaenopsis equestris]
evgLocus_123379.p1	XP_023871398.1 dual specificity protein kinase lkh1-like [Quercus suber]
evgLocus_123380.p1	XP_001421368.1 predicted protein [Ostreococcus lucimarinus CCE9901]
evgLocus_123381.p1	XP_023907169.1 uncharacterized protein LOC112018871 [Quercus suber]
evgLocus_123389.p1	XP_020683809.1 auxin-induced protein 6B-like [Dendrobium catenatum]
evgLocus_12340.p1	XP_009348148.1 PREDICTED: uncharacterized RING finger protein P8B7.23-like [Pyrus x bretschneideri]
evgLocus_123403.p1	XP_005645353.1 peptidase C19, ubiquitin carboxyl-terminal hydrolase 2
evgLocus_123435.p1	XP_020867873.1 uncharacterized protein LOC110224828 [Arabidopsis lyrata subsp. lyrata]
evgLocus_123451.p1	XP_020240016.1 uncharacterized protein LOC109818890 [Cajanus cajan]
evgLocus_123469.p1	XP_020581768.1 ruvB-like 2 [Phalaenopsis equestris]
evgLocus_123526.p1	XP_020680419.1 pentatricopeptide repeat-containing protein At4g21300 isoform X1 [Dendrobium catenatum]
evgLocus_123531.p1	XP_023897546.1 uncharacterized protein LOC112009444 [Quercus suber]
evgLocus_123535.p1	XP_019704526.1 protein kish [Elaeis guineensis]
evgLocus_123545.p1	XP_020681694.1 uncharacterized CRM domain-containing protein At3g25440, chloroplastic [Dendrobium catenatum]
evgLocus_123573.p1	XP_020696996.2 protein BREAST CANCER SUSCEPTIBILITY 1 homolog isoform X1 [Dendrobium catenatum]
evgLocus_123574.p1	XP_020699991.1 uncharacterized protein LOC110112196 [Dendrobium catenatum]
evgLocus_123581.p1	XP_020686692.1 serine/threonine-protein phosphatase 7 long form homolog [Dendrobium catenatum]
evgLocus_123596.p1	XP_020592004.1 probable tetraacyldisaccharide 4'-kinase, mitochondrial [Phalaenopsis equestris]
evgLocus_1236.p1	XP_020683407.1 BTB/POZ domain-containing protein At5g47800 [Dendrobium catenatum]
evgLocus_123609.p1	XP_010921881.1 V-type proton ATPase subunit G [Elaeis guineensis]
evgLocus_123627.p1	XP_020598868.1 ruvB-like protein 1 [Phalaenopsis equestris]
evgLocus_123630.p1	XP_020675285.1 protein NUCLEAR FUSION DEFECTIVE 6, chloroplastic/mitochondrial isoform X1 [Dendrobium catenatum]
evgLocus_12364.p1	XP_020686912.1 WD repeat-containing protein VIP3 [Dendrobium catenatum]
evgLocus_123640.p1	XP_020682517.1 indole-3-pyruvate monooxygenase YUCCA2 [Dendrobium catenatum]
evgLocus_123640.p4	XP_010905087.1 probable indole-3-pyruvate monooxygenase YUCCA9 [Elaeis guineensis]
evgLocus_12365.p1	YP 008994807.1 NADH dehydrogenase subunit 10 (mitochondrion) [Bathycoccus prasinos]
evgLocus_123712.p1	XP_020682514.1 uncharacterized protein LOC110099643 isoform X1 [Dendrobium catenatum]
evgLocus_123718.p1	XP_023902966.1 NADP-dependent alcohol dehydrogenase 7-like [Quercus suber]
evgLocus_123731.p1	XP_020681755.1 uncharacterized protein LOC110099068 isoform X2 [Dendrobium catenatum]
evgLocus_123736.p1	XP_020693640.2 uncharacterized protein LOC110107665 [Dendrobium catenatum]
evgLocus_12375.p1	XP_013741534.1 mediator of RNA polymerase II transcription subunit 36a [Brassica napus]
evgLocus_12376.p1	XP_010693841.1 PREDICTED: DEAD-box ATP-dependent RNA helicase 35 [Beta vulgaris subsp. vulgaris]
evgLocus_123805.p1	XP_020692554.1 uncharacterized vacuolar membrane protein YML018C [Dendrobium catenatum]
evgLocus_123808.p1	XP_023732356.1 L-2-hydroxyglutarate dehydrogenase, mitochondrial isoform X1 [Lactuca sativa]
evgLocus_123810.p1	XP_023893914.1 mitochondrial nuclease-like [Quercus suber]
evgLocus_123855.p1	XP_028552540.1 uncharacterized protein LOC114580143 [Dendrobium catenatum]
evgLocus_123856.p1	XP_038693762.1 uncharacterized protein LOC119991488 [Tripterygium wilfordii]
evgLocus_123857.p1	XP_028557233.1 uncharacterized protein LOC114581380 [Dendrobium catenatum]
evgLocus_123863.p1	XP_020685991.1 carotenoid cleavage dioxygenase 7, chloroplastic [Dendrobium catenatum]
evgLocus_12387.p1	XP_020687370.1 transmembrane 9 superfamily member 8 [Dendrobium catenatum]
evgLocus_123875.p1	XP_015644315.1 ubiquitin-conjugating enzyme E2 34 [Oryza sativa Japonica Group]
evgLocus_123875.p2	XP_005645015.1 hypothetical protein COCSUDRAFT 48524 [Coccomyxa subellipsoidea C-169]
evgLocus_123908.p4	XP_020700344.1 pentatricopeptide repeat-containing protein At2g33760 [Dendrobium catenatum]
evgLocus_123908.p1	XP_020585297.1 pentatricopeptide repeat-containing protein At2g33760 [Phalaenopsis equestris]
evgLocus_123918.p1	XP_023907461.1 H(+)/Cl(-) exchange transporter 5-like [Quercus suber]
evgLocus_12392.p1	XP_020113432.1 UPF0183 protein At3g51130 isoform X2 [Ananas comosus]
evgLocus_12392.p2	XP_023925439.1 uncharacterized protein C24B11.05-like [Quercus suber]
evgLocus_123966.p1	XP_020691357.1 probable serine/threonine-protein kinase PBL3 [Dendrobium catenatum]
evgLocus_123974.p1	XP_020692979.1 uncharacterized protein LOC110107149 isoform X1 [Dendrobium catenatum]
evgLocus_124045.p1	XP_020672616.1 filament-like plant protein 7 [Dendrobium catenatum]
evgLocus_124085.p1	XP_023902742.1 pre-mRNA-splicing factor srp1-like [Quercus suber]
evgLocus_124112.p1	XP_022559734.1 casein kinase 1-like protein 2 isoform X2 [Brassica napus]
evgLocus_124127.p2	XP_023882339.1 homoserine O-acetyltransferase-like [Quercus suber]
evgLocus_124144.p3	XP_020701144.1 putative receptor-like protein kinase At4g00960 [Dendrobium catenatum]
evgLocus_124152.p1	XP_038973019.1 uncharacterized protein LOC120105044 [Phoenix dactylifera]
evgLocus_124158.p1	XP_023902749.1 cytochrome P450 52A13-like [Quercus suber]
evgLocus_124185.p1	XP_028550147.1 inactive TPR repeat-containing thioredoxin TTL3-like, partial [Dendrobium catenatum]
evgLocus_1242.p1	XP_023903948.1 DNA mismatch repair protein msh-2-like, partial [Quercus suber]
evgLocus_124203.p1	XP_023905285.1 uroporphyrinogen decarboxylase-like [Quercus suber]
evgLocus_124209.p1	XP_020690667.1 uncharacterized protein LOC110105478 [Dendrobium catenatum]
evgLocus_124239.p1	XP_020095729.1 transcription factor bHLH84-like [Ananas comosus]
evgLocus_124288.p1	XP_020215727.1 thaumatin-like protein [Cajanus cajan]
evgLocus_12429.p1	XP_020691007.1 ubiquitin carboxyl-terminal hydrolase 24 [Dendrobium catenatum]
evgLocus_124304.p1	XP_023888857.1 pyruvate dehydrogenase (acetyl-transferring) kinase 2, mitochondrial-like [Quercus suber]
evgLocus_12431.p1	XP_020702736.1 probable metal-nicotianamine transporter YSL6 [Dendrobium catenatum]
evgLocus_124315.p2	XP_039842459.1 ubiquinone biosynthesis O-methyltransferase, mitochondrial-like [Panicum virgatum]
evgLocus_124319.p1	XP_020674359.1 serine/threonine-protein kinase haspin homolog [Dendrobium catenatum]
evgLocus_124320.p1	XP_024378775.1 probable mediator of RNA polymerase II transcription subunit 36b [Physcomitrium patens]
evgLocus_124323.p1	XP_023925415.1 DNA replication licensing factor mcm3-like [Quercus suber]
evgLocus_12433.p1	XP_038985177.1 probable LRR receptor-like serine/threonine-protein kinase At3g47570 [Phoenix dactylifera]
evgLocus_124345.p1	XP_020688551.1 protein trichome birefringence-like 10 isoform X2 [Dendrobium catenatum]
evgLocus_124365.p1	XP_020679621.1 DEAD-box ATP-dependent RNA helicase FANCM isoform X2 [Dendrobium catenatum]
evgLocus_124367.p1	XP_020679622.1 DEAD-box ATP-dependent RNA helicase FANCM isoform X3 [Dendrobium catenatum]
evgLocus_12437.p1	XP_020592748.1 probable uridine nucleosidase 1 [Phalaenopsis equestris]
evgLocus_124390.p1	XP_016552496.1 PREDICTED: uncharacterized protein LOC107851959 [Capsicum annuum]
evgLocus_124438.p1	XP_023888548.1 probable phospholipid-transporting ATPase C887.12 [Quercus suber]
evgLocus_12444.p1	XP_020693871.1 phospho-2-dehydro-3-deoxyheptonate aldolase 2, chloroplastic [Dendrobium catenatum]
evgLocus_124445.p1	XP_020696497.2 uncharacterized protein LOC110109654 [Dendrobium catenatum]
evgLocus_124505.p1	XP_028554967.1 uncharacterized protein LOC110101298 [Dendrobium catenatum]
evgLocus_124509.p1	XP_039687770.1 uncharacterized protein LOC120579465 [Medicago truncatula]
evgLocus_124594.p1	XP_043818212.1 uncharacterized protein LOC122725251 [Manihot esculenta]
evgLocus_124675.p1	XP_020681697.1 coiled-coil domain-containing protein 22 [Dendrobium catenatum]
evgLocus_124699.p1	XP_023914741.1 GTP-binding protein rhb1-like, partial [Quercus suber]
evgLocus_124702.p1	XP_020679472.2 uncharacterized protein LOC110097440 [Dendrobium catenatum]
evgLocus_124758.p1	XP_025662007.1 uncharacterized protein K02A2.6-like [Arachis hypogaea]
evgLocus_124759.p1	XP_021603076.1 uncharacterized protein LOC110608172 [Manihot esculenta]
evgLocus_124779.p1	XP_020689223.1 pentatricopeptide repeat-containing protein At4g21065-like [Dendrobium catenatum]
evgLocus_124887.p1	XP_019708972.1 ABC transporter G family member 39 isoform X2 [Elaeis guineensis]
evgLocus_124889.p1	XP_020594579.1 UPF0481 protein At3g47200-like, partial [Phalaenopsis equestris]
evgLocus_124909.p1	XP_023908854.1 pentafunctional AROM polypeptide-like [Quercus suber]
evgLocus_124948.p1	XP_020674943.1 uncharacterized protein LOC110094124 [Dendrobium catenatum]
evgLocus_124957.p1	XP_030514152.1 probable ATP-dependent RNA helicase DDX56 [Rhodamnia argentea]
evgLocus_124958.p1	XP_023886278.1 ATP-dependent RNA helicase dbp9-like [Quercus suber]
evgLocus_124993.p1	XP_023891520.1 LOW QUALITY PROTEIN: myosin-2-like [Quercus suber]
evgLocus_124999.p1	XP_010928808.1 uncharacterized protein LOC105050470 [Elaeis guineensis]
evgLocus_1250.p1	XP_028555647.1 CASP-like protein 5B3 isoform X1 [Dendrobium catenatum]
evgLocus_125098.p1	XP_020689740.1 pentatricopeptide repeat-containing protein At1g25360 [Dendrobium catenatum]
evgLocus_125128.p2	XP_023917351.1 S-methyl-5'-thioadenosine phosphorylase-like [Quercus suber]
evgLocus_125137.p1	XP_020889003.1 LOW QUALITY PROTEIN: putative mannan endo-1,4-beta-mannosidase 4 [Arabidopsis lyrata subsp. lyrata]
evgLocus_125143.p1	XP_023896265.1 MAP kinase kinase skh1/pek1-like [Quercus suber]
evgLocus_125163.p1	XP_020676316.2 glycerol-3-phosphate acyltransferase 1-like [Dendrobium catenatum]
evgLocus_125174.p1	XP_002871999.2 GPN-loop GTPase 2 [Arabidopsis lyrata subsp. lyrata]
evgLocus_125211.p1	XP_020595663.1 uncharacterized protein LOC110035724 isoform X1 [Phalaenopsis equestris]
evgLocus_125216.p1	XP_038971427.1 LOW QUALITY PROTEIN: serine/threonine-protein kinase ATR [Phoenix dactylifera]
evgLocus_125226.p1	XP_023901585.1 charged multivesicular body protein 6-like [Quercus suber]
evgLocus_125238.p1	XP_002948134.1 hypothetical protein VOLCADRAFT 109659 [Volvox carteri f. nagariensis]
evgLocus_125278.p1	XP_020579848.1 inactive protein RESTRICTED TEV MOVEMENT 2-like [Phalaenopsis equestris]
evgLocus_125304.p1	XP_024359342.1 DEAD-box ATP-dependent RNA helicase 5-like [Physcomitrium patens]
evgLocus_125328.p2	XP_020275173.1 uncharacterized protein LOC109849718 [Asparagus officinalis]
evgLocus_12533.p1	XP_023901859.1 DNA ligase 3-like [Quercus suber]
evgLocus_12534.p1	XP_020686083.2 uncharacterized protein LOC110102203 [Dendrobium catenatum]
evgLocus_125365.p1	XP_023902887.1 G-patch domain-containing protein C1486.03-like [Quercus suber]
evgLocus_125376.p1	XP_023878821.1 AP-1 complex subunit beta-1-like [Quercus suber]
evgLocus_125377.p1	XP_025804272.1 phosphopantetheine adenylyltransferase 1-like [Panicum hallii]
evgLocus_125379.p1	XP_020582658.1 uncharacterized protein LOC110026157 [Phalaenopsis equestris]
evgLocus_125442.p1	XP_020254320.1 uncharacterized protein LOC109831406 [Asparagus officinalis]
evgLocus_125474.p1	XP_015887918.1 1-aminocyclopropane-1-carboxylate oxidase homolog [Ziziphus jujuba]
evgLocus_125480.p2	XP_027088507.1 uncharacterized protein LOC113709854 [Coffea arabica]
evgLocus_125480.p1	XP_027182037.1 uncharacterized protein LOC113780434 [Coffea eugenioides]
evgLocus_125491.p1	XP_020698212.1 uncharacterized protein LOC110110899 [Dendrobium catenatum]
evgLocus_125495.p1	XP_035836993.1 uncharacterized protein LOC110877269 [Helianthus annuus]
evgLocus_125503.p1	XP_020683766.1 probable enoyl-CoA hydratase 2, mitochondrial [Dendrobium catenatum]
evgLocus_125523.p1	XP_028768837.1 bifunctional bis(5'-adenosyl)-triphosphatase/adenylylsulfatase FHIT-like [Prosopis alba]
evgLocus_125529.p1	XP_020673615.1 E3 ubiquitin-protein ligase Os04g0590900-like [Dendrobium catenatum]
evgLocus_125540.p1	XP_020700832.1 pentatricopeptide repeat-containing protein At5g61990, mitochondrial-like [Dendrobium catenatum]
evgLocus_125552.p1	XP_020680572.1 uncharacterized protein LOC110098180 [Dendrobium catenatum]
evgLocus_125554.p1	XP_020689190.1 probable acylpyruvase FAHD1, mitochondrial [Dendrobium catenatum]
evgLocus_125560.p2	XP_020695262.1 cytochrome P450 90A1 [Dendrobium catenatum]
evgLocus_125560.p1	XP_020695262.1 cytochrome P450 90A1 [Dendrobium catenatum]
evgLocus_125568.p1	XP_020685070.1 uncharacterized protein At4g08330, chloroplastic-like isoform X1 [Dendrobium catenatum]
evgLocus_125574.p2	XP_020704250.1 uncharacterized protein LOC110115374 [Dendrobium catenatum]
evgLocus_125574.p1	XP_020689424.2 uncharacterized protein LOC110104592 [Dendrobium catenatum]
evgLocus_125600.p1	XP_028557269.1 NLR family CARD domain-containing protein 3 isoform X2 [Dendrobium catenatum]
evgLocus_125604.p2	XP_028547572.1 shewanella-like protein phosphatase 1 isoform X2 [Dendrobium catenatum]
evgLocus_125604.p1	XP_028547572.1 shewanella-like protein phosphatase 1 isoform X2 [Dendrobium catenatum]
evgLocus_125644.p2	XP_023873453.1 uncharacterized protein LOC111986047 [Quercus suber]
evgLocus_125644.p1	XP_030942350.1 uncharacterized protein LOC115967400 [Quercus lobata]
evgLocus_125646.p1	XP_023876806.1 uncharacterized protein LOC111989257 [Quercus suber]
evgLocus_125654.p1	XP_038707960.1 uncharacterized protein LOC120003113 [Tripterygium wilfordii]
evgLocus_125670.p1	XP_020579942.1 oligopeptide transporter 1-like, partial [Phalaenopsis equestris]
evgLocus_125676.p1	XP_020700181.1 vacuolar protein sorting-associated protein 32 homolog 2 [Dendrobium catenatum]
evgLocus_125677.p1	XP_020700752.1 uncharacterized protein LOC110112773 [Dendrobium catenatum]
evgLocus_125694.p1	XP_020673826.1 homeobox-leucine zipper protein HOX6-like [Dendrobium catenatum]
evgLocus_1257.p1	XP_020705558.1 DNA-binding protein HEXBP [Dendrobium catenatum]
evgLocus_125711.p1	XP_020590576.1 probable serine acetyltransferase 4 [Phalaenopsis equestris]
evgLocus_125742.p1	XP_020697844.1 lysine-specific histone demethylase 1 homolog 3 [Dendrobium catenatum]
evgLocus_125745.p1	XP_020676331.1 uncharacterized protein LOC110095227 [Dendrobium catenatum]
evgLocus_125746.p1	XP_020676331.1 uncharacterized protein LOC110095227 [Dendrobium catenatum]
evgLocus_125753.p1	XP_020705065.1 myosin-11 [Dendrobium catenatum]
evgLocus_125758.p1	XP_020688208.1 probable protein S-acyltransferase 19 [Dendrobium catenatum]
evgLocus_125761.p1	XP_020582435.1 60S ribosomal protein L27a-3 [Phalaenopsis equestris]
evgLocus_125783.p1	XP_020673598.2 probable transmembrane GTPase FZO-like, chloroplastic [Dendrobium catenatum]
evgLocus_125783.p2	XP_020673598.2 probable transmembrane GTPase FZO-like, chloroplastic [Dendrobium catenatum]
evgLocus_125785.p1	XP_020583547.1 probable transmembrane GTPase FZO-like, chloroplastic [Phalaenopsis equestris]
evgLocus_125801.p1	XP_020699147.1 serine/threonine-protein kinase TOR isoform X2 [Dendrobium catenatum]
evgLocus_125835.p1	XP_020702628.1 uncharacterized protein LOC110114183 [Dendrobium catenatum]
evgLocus_125849.p1	XP_020576539.1 calmodulin-binding receptor-like cytoplasmic kinase 2 isoform X2 [Phalaenopsis equestris]
evgLocus_125853.p1	XP_004296366.1 PREDICTED: actin-depolymerizing factor [Fragaria vesca subsp. vesca]
evgLocus_125855.p1	XP_040242372.2 LOW QUALITY PROTEIN: protein argonaute 12-like [Aegilops tauschii subsp. strangulata]
evgLocus_125857.p1	XP_020685666.1 gamma-interferon-responsive lysosomal thiol protein [Dendrobium catenatum]
evgLocus_125896.p1	NP 001312005.1 3-oxoacyl-[acyl-carrier-protein] reductase 4-like [Capsicum annuum]
evgLocus_125911.p1	XP_042452728.1 uncharacterized protein LOC122037353 isoform X1 [Zingiber officinale]
evgLocus_125914.p1	XP_028556018.1 uncharacterized protein DDB G0284459 isoform X2 [Dendrobium catenatum]
evgLocus_125920.p1	XP_020676067.1 uncharacterized protein LOC110095042 [Dendrobium catenatum]
evgLocus_125923.p1	XP_028549178.1 uncharacterized protein LOC110101389 isoform X1 [Dendrobium catenatum]
evgLocus_125931.p1	XP_020684261.1 RRP15-like protein [Dendrobium catenatum]
evgLocus_125934.p1	XP_020695594.1 uncharacterized protein LOC110109036 [Dendrobium catenatum]
evgLocus_125986.p1	XP_020681682.1 protein transport protein Sec61 subunit gamma-1 [Dendrobium catenatum]
evgLocus_126005.p1	XP_010910814.1 protein ALTERED XYLOGLUCAN 4 isoform X1 [Elaeis guineensis]
evgLocus_126018.p2	XP_021765915.1 uncharacterized protein LOC110730418 [Chenopodium quinoa]
evgLocus_126018.p5	XP_022032813.1 uncharacterized protein LOC110933921 [Helianthus annuus]
evgLocus_126030.p2	XP_011082221.1 uncharacterized protein LOC105165042 [Sesamum indicum]
evgLocus_126030.p1	XP_024953712.1 uncharacterized protein LOC112497998, partial [Citrus sinensis]
evgLocus_126047.p1	XP_020697009.1 ubiquitin-like-specific protease 1D isoform X1 [Dendrobium catenatum]
evgLocus_126082.p1	XP_020685989.1 probable protein phosphatase 2C 41 [Dendrobium catenatum]
evgLocus_126087.p1	XP_023872762.1 uncharacterized J domain-containing protein C17A3.05c-like [Quercus suber]
evgLocus_126096.p1	XP_020589392.1 bidirectional sugar transporter SWEET1 [Phalaenopsis equestris]
evgLocus_1261.p2	XP_028554355.1 uncharacterized protein LOC114580564 [Dendrobium catenatum]
evgLocus_126101.p1	XP_020575839.1 PLAT domain-containing protein 3-like [Phalaenopsis equestris]
evgLocus_126110.p1	XP_020702328.1 leucine-rich repeat receptor-like serine/threonine-protein kinase BAM1 [Dendrobium catenatum]
evgLocus_126112.p1	XP_020262707.1 zinc finger protein 11 [Asparagus officinalis]
evgLocus_126125.p1	XP_020704031.1 uncharacterized protein LOC110115200 [Dendrobium catenatum]
evgLocus_126127.p1	XP_020689386.1 protein MIS12 homolog isoform X2 [Dendrobium catenatum]
evgLocus_12613.p1	XP_039156448.1 probable RNA helicase SDE3 [Eucalyptus grandis]
evgLocus_126164.p1	XP_020677626.1 transportin-1 [Dendrobium catenatum]
evgLocus_126165.p1	XP_020701066.1 uncharacterized protein LOC110113001 isoform X2 [Dendrobium catenatum]
evgLocus_126175.p1	XP_020599207.1 NDR1/HIN1-like protein 1 [Phalaenopsis equestris]
evgLocus_126176.p1	XP_020689678.2 tetratricopeptide repeat protein 4 homolog [Dendrobium catenatum]
evgLocus_126180.p1	XP_020673015.1 uncharacterized protein LOC110092701 [Dendrobium catenatum]
evgLocus_126182.p1	XP_005844705.1 hypothetical protein CHLNCDRAFT 36764 [Chlorella variabilis]
evgLocus_126185.p1	XP_020589634.1 probable protein NAP1 isoform X1 [Phalaenopsis equestris]
evgLocus_126188.p1	XP_020676960.1 B3 domain-containing protein At2g36080 [Dendrobium catenatum]
evgLocus_126189.p1	XP_029120667.1 uncharacterized protein LOC105045706 isoform X1 [Elaeis guineensis]
evgLocus_126193.p1	XP_023914810.1 3-hydroxy-3-methylglutaryl-coenzyme A reductase-like [Quercus suber]
evgLocus_126195.p1	XP_023901815.1 uncharacterized glycosyl hydrolase YIR007W-like [Quercus suber]
evgLocus_126198.p1	XP_020578184.1 SAGA-associated factor 11 homolog [Phalaenopsis equestris]
evgLocus_126205.p1	XP_020589762.1 AP-2 complex subunit mu [Phalaenopsis equestris]
evgLocus_126207.p1	XP_038972738.1 non-specific lipid-transfer protein-like 1 [Phoenix dactylifera]
evgLocus_126223.p1	XP_020574847.1 polyadenylate-binding protein-interacting protein 7 [Phalaenopsis equestris]
evgLocus_12624.p1	XP_017233167.1 PREDICTED: uncharacterized protein LOC108207215, partial [Daucus carota subsp. sativus]
evgLocus_12625.p1	XP_017233167.1 PREDICTED: uncharacterized protein LOC108207215, partial [Daucus carota subsp. sativus]
evgLocus_126251.p1	XP_020675729.1 alanine--tRNA ligase [Dendrobium catenatum]
evgLocus_126268.p1	XP_020580628.1 cyclin-P3-1-like [Phalaenopsis equestris]
evgLocus_126274.p1	XP_020690595.1 mitochondrial ATPase complex subunit ATP10 isoform X1 [Dendrobium catenatum]
evgLocus_126280.p2	XP_020579161.1 protein OSB1, mitochondrial-like [Phalaenopsis equestris]
evgLocus_126280.p1	XP_028550243.1 protein misato homolog 1 [Dendrobium catenatum]
evgLocus_126282.p2	XP_020579161.1 protein OSB1, mitochondrial-like [Phalaenopsis equestris]
evgLocus_126290.p1	XP_020578172.1 importin subunit alpha-9 [Phalaenopsis equestris]
evgLocus_126294.p1	XP_020702601.1 protein OCTOPUS-like [Dendrobium catenatum]
evgLocus_126334.p1	XP_042453423.1 peptidyl-prolyl cis-trans isomerase-like [Zingiber officinale]
evgLocus_126367.p1	XP_028547468.1 uncharacterized protein LOC114578447 [Dendrobium catenatum]
evgLocus_126371.p1	XP_007023293.1 PREDICTED: basic blue protein [Theobroma cacao]
evgLocus_126378.p1	XP_020675114.1 probable phospholipid hydroperoxide glutathione peroxidase [Dendrobium catenatum]
evgLocus_12638.p1	XP_020674712.1 importin subunit alpha [Dendrobium catenatum]
evgLocus_126400.p1	XP_020688675.1 non-specific phospholipase C2 isoform X1 [Dendrobium catenatum]
evgLocus_126419.p1	XP_038989532.1 monooxygenase 1-like isoform X1 [Phoenix dactylifera]
evgLocus_12642.p1	XP_020678595.1 ABC transporter G family member 11 [Dendrobium catenatum]
evgLocus_126421.p1	XP_042967022.1 uncharacterized protein LOC122300434 isoform X2 [Carya illinoinensis]
evgLocus_126426.p1	XP_020697970.1 uncharacterized protein LOC110110710 isoform X7 [Dendrobium catenatum]
evgLocus_126432.p1	XP_039137273.1 LOW QUALITY PROTEIN: small nuclear ribonucleoprotein-associated protein B'-like [Dioscorea cayenensis subsp. rotundata]
evgLocus_126452.p1	XP_020703930.2 uncharacterized protein LOC110115133 [Dendrobium catenatum]
evgLocus_126489.p1	XP_023871825.1 calcineurin subunit B [Quercus suber]
evgLocus_126492.p1	XP_023871825.1 calcineurin subunit B [Quercus suber]
evgLocus_126506.p1	XP_020704632.2 3-oxo-Delta(4,5)-steroid 5-beta-reductase [Dendrobium catenatum]
evgLocus_126516.p1	XP_020704357.1 uncharacterized protein LOC110115458 isoform X1 [Dendrobium catenatum]
evgLocus_126516.p2	XP_020704358.1 uncharacterized protein LOC110115458 isoform X2 [Dendrobium catenatum]
evgLocus_126522.p1	XP_028548229.1 uncharacterized protein LOC110096575 [Dendrobium catenatum]
evgLocus_126535.p1	XP_020703313.1 probable transcription factor At3g04930 [Dendrobium catenatum]
evgLocus_126540.p2	XP_020695873.2 uncharacterized protein LOC110109244 [Dendrobium catenatum]
evgLocus_126540.p1	XP_028548447.1 uncharacterized protein LOC114578976, partial [Dendrobium catenatum]
evgLocus_126554.p1	XP_020581555.1 nucleolar GTP-binding protein 1 isoform X1 [Phalaenopsis equestris]
evgLocus_126566.p1	XP_020693998.1 cytochrome P450 711A1-like [Dendrobium catenatum]
evgLocus_126583.p1	XP_020576009.1 uncharacterized protein LOC110021738 [Phalaenopsis equestris]
evgLocus_126585.p1	XP_018681604.1 PREDICTED: V-type proton ATPase subunit G1-like [Musa acuminata subsp. malaccensis]
evgLocus_12661.p1	XP_023899406.1 uncharacterized protein LOC112011261 [Quercus suber]
evgLocus_126611.p1	XP_023907434.1 DNA repair protein RAD50-like [Quercus suber]
evgLocus_126652.p1	XP_023883222.1 dynein heavy chain, cytoplasmic-like [Quercus suber]
[truncated: 33,050 more rows]
