# Supplementary material for: Construction of a de novo assembly pipeline using multiple transcriptome data sets from Cypripedium macranthos (Orchidaceae)
Source: PLoS One. 2023 Jun 6;18(6):e0286804. doi: 10.1371/journal.pone.0286804 (PMC10243633; doi:10.1371/journal.pone.0286804)
Supplement: S2 Table — (XLSX) [file pone.0286804.s006.xlsx]

## Sheet: Supplementary table S2
	Table S2. Evaluation of 26 assemblies constructed by integrating assemblies using one or two transcriptome data sets
		Assembly	Total no. of contigs	Mapping rate	N50	% of BLAST hit contigs	% of Complete BUSCO	% of Single BUSCO	% of Duplicated BUSCO	% of Fragmented BUSCO	% of Missing BUSCO
	Aseptically grown protocorms	1	54599	90.2762	1383	41.3249	86.7	83.2	3.5	4.9	8.4
		2	48276	89.079	1369	44.9768	85.1	82.3	2.8	6	8.9
		3	57949	69.0868	1298	38.9429	85.5	82.5	3	5.6	8.9
		4	50135	87.2118	1358	43.8456	86.3	83.6	2.7	4.8	8.9
		5	54587	91.7682	1374	41.3743	85.9	82.9	3	5.6	8.5
		6	62277	67.3011	1310	36.9719	86	82.5	3.5	5.6	8.4
		7	54580	88.5344	1354	40.6449	86.8	83.9	2.9	4.5	8.7
		8	56070	73.9856	1317	39.3793	84.9	82.4	2.5	6.2	8.9
		9	48703	87.4892	1353	44.9479	86	83.6	2.4	5	9
		10	56410	87.0285	1311	39.0392	86.2	83.4	2.8	4.9	8.9
		11	58180	89.9885	1319	39.1939	86.3	83	3.3	5.3	8.4
		12	64187	89.8582	1269	35.8733	86.4	83.4	3	5.1	8.5
		13	57499	87.2802	1309	38.8824	86.9	83.6	3.3	4.5	8.6
		14	60622	66.0897	1257	37.3577	85.6	83.1	2.5	5.5	8.9
		15	54014	87.3927	1296	41.2763	86.4	83.6	2.8	4.8	8.8
		16	59845	86.8261	1259	37.2746	86.5	83.6	2.9	4.8	8.7
		17	64833	66.9256	1266	35.5282	86	82.7	3.3	5.7	8.3
		18	58240	88.2274	1291	38.5165	86.7	83.5	3.2	4.6	8.7
		19	63287	87.9434	1264	35.4812	86.5	83.3	3.2	4.8	8.7
		20	59485	63.5581	1261	37.3136	86.4	83.9	2.5	5	8.6
		21	66255	89.5777	1233	34.8562	86.3	83.2	3.1	5.2	8.5
		22	60382	87.4408	1257	37.3423	86.8	83.5	3.3	4.6	8.6
		23	64802	86.8575	1228	34.7921	86.7	83.5	3.2	4.7	8.6
		24	62260	86.8925	1217	36.0793	86.6	83.7	2.9	4.8	8.6
		25	65676	87.7852	1215	34.3794	86.6	83.6	3	4.8	8.6
		26	66731	86.908	1195	33.9228	86.7	83.8	2.9	4.6	8.7
		Trinity	104892	96.8956	1385	42.7411	85.6	44.1	41.5	6.2	8.2
		rnaSPAdes	143823	97.4393	1051	30.2455	87.2	61.2	26	5.1	7.7
		Velvet	166189	66.773	1044	43.4926	83.3	44	39.3	7.6	9.1
		Trans-ABySS	291715	90.8297	908	22.3108	86	43.9	42.1	5.5	8.5
		IDBA-Tran	142133	97.305	1420	45.1844	87.1	41.4	45.7	4.9	8
	FT061-infected protocorms	1	76984	90.8429	1414	36.1945	86.5	82.9	3.6	4.5	9
		2	67307	89.3185	1397	39.2678	85.1	81.8	3.3	5.6	9.3
		3	79670	90.366	1351	34.8676	86.1	82.6	3.5	4.8	9.1
		4	69926	87.6594	1433	38.8768	86.6	82.9	3.7	4.5	8.9
		5	77486	91.6569	1386	36.0452	85.6	81.8	3.8	5.1	9.3
		6	86529	91.5031	1350	32.8676	86.5	82.7	3.8	4.3	9.2
		7	76877	88.7118	1414	35.8898	86.7	82.9	3.8	4.4	8.9
		8	76772	70.2784	1346	35.0805	85.1	81.7	3.4	5.4	9.5
		9	67611	88.0017	1415	39.8145	85.8	82.1	3.7	4.8	9.4
		10	77639	87.9749	1380	35.0958	86.3	82.7	3.6	4.6	9.1
		11	81661	90.5325	1345	34.5281	86.3	82.3	4	4.4	9.3
		12	88917	90.3906	1322	32.1536	86.6	82.5	4.1	4.2	9.2
		13	80516	87.8497	1371	34.5447	86.9	83.1	3.8	4.2	8.9
		14	83406	89.9836	1299	33.4328	86	82.5	3.5	4.9	9.1
		15	75054	87.5945	1356	36.6789	86.4	82.7	3.7	4.6	9
		16	82390	87.4733	1335	33.6606	86.7	82.9	3.8	4.5	8.8
		17	89880	90.9054	1297	31.6411	86.1	82.3	3.8	4.8	9.1
		18	81656	88.3366	1340	34.2081	86.6	82.7	3.9	4.5	8.9
		19	87792	88.1047	1328	31.8662	86.7	82.8	3.9	4.3	9
		20	81621	87.6301	1321	33.5575	86	82.4	3.6	4.9	9.1
		21	91826	90.0269	1272	31.1927	86.7	82.6	4.1	4.1	9.2
		22	84327	87.8015	1307	33.2705	86.8	83	3.8	4.2	9
		23	89763	87.5199	1297	31.3514	86.8	83.1	3.7	4.2	9
		24	85664	87.1786	1282	32.5166	86.6	82.9	3.7	4.5	8.9
		25	90980	87.8662	1273	30.8859	86.4	82.5	3.9	4.7	8.9
		26	92424	87.3401	1254	30.5786	86.8	82.9	3.9	4.2	9
		Trinity	138870	96.5225	1471	38.6174	85.9	41	44.9	5.5	8.6
		rnaSPAdes	221421	97.3132	1076	24.6598	87.1	57.4	29.7	4.3	8.6
		Velvet	214649	94.2634	1099	39.3638	82.6	41.4	41.2	7.1	10.3
		Trans-ABySS	402576	87.2827	986	19.7742	86.5	40.3	46.2	4.6	8.9
		IDBA-Tran	179591	96.7867	1486	41.1652	86.1	40.5	46.6	4.3	8.6
	WO97-infected protocorms	1	79993	89.3414	1447	36.4972	84.1	80.6	3.5	5.6	10.3
		2	71710	88.6688	1424	39.663	82.7	79.7	3	6.4	10.9
		3	81119	65.7437	1396	34.776	83.1	79.3	3.8	6.3	10.6
		4	74142	87.2526	1454	39.7449	83.7	80	3.7	6	10.3
		5	81878	90.405	1397	36.2104	83.6	80.7	2.9	5.9	10.5
		6	88554	67.5467	1384	33.0017	84	79.8	4.2	5.5	10.5
		7	80883	88.0547	1428	36.5025	84.2	79.7	4.5	5.4	10.4
		8	79053	73.7008	1384	35.0571	82.6	79.4	3.2	6.2	11.2
		9	73942	86.8489	1408	40.7951	83.6	80.3	3.3	5.6	10.8
		10	80274	87.3508	1403	35.6483	83.6	79.3	4.3	5.5	10.9
		11	85462	88.5956	1369	34.7571	83.8	80.4	3.4	5.6	10.6
		12	90687	89.4716	1355	32.2503	84	80	4	5.6	10.4
		13	84127	87.4012	1394	35.1893	84.2	80.5	3.7	5.5	10.3
		14	85683	63.5812	1338	33.4412	83.1	79.6	3.5	6.2	10.7
		15	80032	86.721	1369	37.4677	83.8	80.2	3.6	5.7	10.5
		16	84821	86.9019	1366	34.168	83.6	80	3.6	5.8	10.6
		17	92554	67.8186	1325	31.7957	83.8	80.3	3.5	5.8	10.4
		18	86431	87.4868	1348	34.7801	84.1	80.4	3.7	5.5	10.4
		19	90197	87.6004	1356	32.3002	84.2	80.1	4.1	5.4	10.4
		20	85136	86.7133	1341	34.0795	83.6	80.2	3.4	5.5	10.9
		21	94043	88.8637	1306	31.2765	83.9	80.4	3.5	5.6	10.5
		22	88557	87.0448	1329	33.8112	84.2	80.6	3.6	5.5	10.3
		23	91901	86.9401	1331	31.7547	84.1	80.5	3.6	5.5	10.4
		24	88724	86.3733	1311	33.0069	83.7	80.5	3.2	5.6	10.7
		25	93953	87.0581	1299	31.2772	84.2	80.5	3.7	5.5	10.3
		26	94978	86.5565	1287	30.8859	84.1	80.8	3.3	5.5	10.4
		Trinity	148197	96.3463	1557	37.3449	83.3	41.6	41.7	6.6	10.1
		rnaSPAdes	236340	96.9617	1024	23.5897	84.9	57.6	27.3	5.4	9.7
		Velvet	265676	68.2758	1053	34.1676	81	43.1	37.9	7.6	11.4
		Trans-ABySS	356100	89.141	1044	21.7377	83.7	41.8	41.9	5.5	10.8
		IDBA-Tran	209149	96.6123	1428	37.468	84.6	38.5	46.1	5.4	10
	Aseptically grown protocorms + FT061-infected protocorms	1	109711	89.3911	1296	29.7682	92.3	86.6	5.7	3.2	4.5
		2	92034	88.8286	1275	32.4597	92	88	4	3.6	4.4
		3	105792	67.2058	1254	29.9427	92.1	86.9	5.2	3.2	4.7
		4	92375	88.1547	1359	33.8771	92.1	87.4	4.7	3.2	4.7
		5	114376	90.1824	1244	28.8531	91.7	87.2	4.5	3.4	4.9
		6	118443	64.8195	1240	27.7121	91.7	86.2	5.5	3.3	5
		7	108912	88.1202	1295	29.477	91.9	86.1	5.8	3.2	4.9
		8	106293	75.5727	1226	29.4253	91.2	87.7	3.5	3.8	5
		9	94102	89.0764	1307	33.2628	91.7	88.2	3.5	3.3	5
		10	103559	89.2316	1297	30.4368	91.9	86.7	5.2	3.1	5
		11	118440	89.2741	1210	28.015	92.2	86.9	5.3	3.2	4.6
		12	121833	88.8009	1209	27.1043	91.8	85.8	6	3.3	4.9
		13	113656	87.4046	1249	28.5124	92.2	86.7	5.5	3	4.8
		14	113760	64.6031	1177	28.2032	92	87.3	4.7	3.2	4.8
		15	103116	87.3692	1247	31.034	92	87.5	4.5	3.2	4.8
		16	110291	87.6687	1238	29.0522	92.3	87.4	4.9	2.9	4.8
		17	125549	64.9081	1173	26.4056	91.6	86.8	4.8	3.5	4.9
		18	117984	87.9355	1207	27.6893	92.2	87.7	4.5	3.2	4.6
		19	120708	87.4225	1214	26.9195	91.9	86.1	5.8	3.2	4.9
		20	112251	88.9777	1206	28.4621	91.8	87.6	4.2	3.2	5
		21	127744	88.5736	1152	26.0388	91.8	86.2	5.6	3.3	4.9
		22	120957	87.3207	1179	27.1253	92.1	86.9	5.2	3	4.9
		23	123406	86.8741	1183	26.459	92	86.1	5.9	3.1	4.9
		24	117164	87.2823	1167	27.6689	92.1	87.2	4.9	3	4.9
		25	127082	87.3029	1148	25.803	92	87	5	3.2	4.8
		26	128706	86.7227	1133	25.5544	91.8	86.2	5.6	3.1	5.1
		Trinity	188707	97.0459	1404	34.6431	92	35.6	56.4	3.9	4.1
		rnaSPAdes	452890	98.6938	1243	27.5921	93.6	36.8	56.8	2.4	4
		Velvet	374145	94.9135	899	31.1786	89.2	40.3	48.9	5.6	5.2
		Trans-ABySS	548730	91.8235	908	19.6115	93.1	34.9	58.2	2.7	4.2
		IDBA-Tran	241842	97.5799	1427	36.7281	93	35.5	57.5	2.7	4.3
	Aseptically grown protocorms + WO97-infected protocorms	1	112836	89.3992	1324	29.4232	91.4	86.5	4.9	3.6	5
		2	94826	88.7322	1332	32.1083	90.8	86.6	4.2	4	5.2
		3	108378	67.6661	1305	29.6693	91.5	86.6	4.9	3.1	5.4
		4	96818	88.064	1388	33.0879	91.9	87	4.9	2.9	5.2
		5	117219	90.0288	1270	28.5841	91	86.8	4.2	3.8	5.2
		6	121426	65.5508	1271	27.6382	91.5	86.4	5.1	3.5	5
		7	112593	87.7643	1316	29.1253	91.5	86.8	4.7	3.2	5.3
		8	108059	75.7746	1278	29.147	90.6	86.9	3.7	3.7	5.7
		9	98605	88.6436	1336	32.62	91.5	88	3.5	3	5.5
		10	107270	88.543	1322	30.1231	91.7	87.2	4.5	2.7	5.6
		11	121197	89.0705	1239	27.7655	91.6	86.8	4.8	3.3	5.1
		12	124369	88.5749	1239	27.0389	91.6	86.5	5.1	3.2	5.2
		13	117027	87.1527	1278	28.1918	91.8	86.7	5.1	3	5.2
		14	116230	65.1455	1227	27.9498	91.4	87.2	4.2	3.3	5.3
		15	107049	87.8534	1283	30.5748	91.8	87.4	4.4	2.9	5.3
		16	113646	87.8122	1268	28.77	91.7	86.7	5	2.9	5.4
		17	128227	65.9978	1205	26.3509	91.4	87.1	4.3	3.5	5.1
		18	121269	87.3417	1229	27.4382	91.7	87.3	4.4	3	5.3
		19	123891	87.1749	1239	26.8074	91.6	86.5	5.1	3.2	5.2
		20	115656	88.2943	1236	28.2225	91.7	88	3.7	2.9	5.4
		21	130112	88.2883	1185	26.0207	91.7	87	4.7	3.2	5.1
		22	123975	86.9667	1208	26.9304	91.8	86.9	4.9	3	5.2
		23	126209	86.6753	1213	26.3579	91.6	86.2	5.4	3.1	5.3
		24	120371	87.662	1205	27.4186	91.6	87.3	4.3	2.9	5.5
		25	129914	86.8668	1177	25.7416	91.5	87.1	4.4	3.2	5.3
		26	131316	86.5266	1164	25.4973	91.6	86.7	4.9	3	5.4
		Trinity	200009	97.0632	1475	33.936	91.3	35.7	55.6	4.1	4.6
		rnaSPAdes	474542	98.563	1213	26.5287	92.9	39.4	53.5	2.6	4.5
		Velvet	389007	65.6359	934	30.5385	88.1	41.4	46.7	6.2	5.7
		Trans-ABySS	521294	92.5124	942	20.5287	91.9	36.6	55.3	2.9	5.2
		IDBA-Tran	270283	97.5223	1403	34.7206	92.8	34	58.8	2.5	4.7
	FT061-infected protocorms + WO97-infected protocorms	1	133030	89.9579	1377	28.8221	90.7	85.6	5.1	3.7	5.6
		2	112275	89.2225	1354	31.0256	89.9	85.7	4.2	4.3	5.8
		3	127385	66.4486	1331	28.9273	90.2	86.2	4	4	5.8
		4	114212	88.5213	1439	32.4747	90.8	85.9	4.9	3.3	5.9
		5	138049	90.3638	1316	28.0379	90.3	85.8	4.5	4	5.7
		6	142439	89.9993	1316	27.0663	90.5	84.9	5.6	3.9	5.6
		7	132406	88.3257	1373	28.5387	90.5	85.4	5.1	3.7	5.8
		8	126878	73.1503	1302	28.4305	89.7	86.4	3.3	4.2	6.1
		9	115710	89.0051	1380	31.9946	90.4	86.2	4.2	3.5	6.1
		10	125767	89.0232	1374	29.5419	90.2	85.2	5	3.8	6
		11	142692	89.7012	1292	27.244	90.6	85.6	5	3.8	5.6
		12	146198	89.0294	1291	26.5038	90.5	85.5	5	3.8	5.7
		13	137763	87.7858	1332	27.7418	90.8	85.3	5.5	3.5	5.7
		14	136389	64.7915	1261	27.3204	90.1	86.3	3.8	4	5.9
		15	125893	88.2841	1331	29.977	90.6	86.1	4.5	3.4	6
		16	133468	88.2086	1321	28.3776	90.5	86	4.5	3.5	6
		17	150282	89.7085	1253	25.8348	90.3	85.7	4.6	4	5.7
		18	142506	88.1979	1284	26.9231	90.5	85.6	4.9	3.7	5.8
		19	145257	87.8744	1296	26.3375	90.6	85	5.6	3.8	5.6
		20	135378	88.6817	1285	27.7327	90.3	86.2	4.1	3.7	6
		21	152765	88.8765	1235	25.5045	90.4	85.9	4.5	3.8	5.8
		22	145772	87.7496	1260	26.4653	90.5	85.3	5.2	3.6	5.9
		23	148345	87.3235	1266	25.9577	90.5	85.7	4.8	3.7	5.8
		24	141026	87.8719	1252	27.0057	90.4	86.2	4.2	3.5	6.1
		25	152177	87.6971	1233	25.3179	90.5	85.7	4.8	3.8	5.7
		26	154100	87.2651	1218	25.1116	90.3	85.8	4.5	3.8	5.9
		Trinity	227865	96.8703	1509	32.8598	90.7	36.1	54.6	3.9	5.4
		rnaSPAdes	539517	98.5246	1300	26.5486	92.1	37	55.1	3	4.9
		Velvet	434262	94.351	973	29.6238	87.2	40.3	46.9	6.6	6.2
		Trans-ABySS	606255	91.0066	985	19.6825	91	33.8	57.2	3.3	5.7
		IDBA-Tran	301388	97.2927	1448	33.8836	91.5	34.1	57.4	2.9	5.6
