# Supplementary material for: Construction of a de novo assembly pipeline using multiple transcriptome data sets from Cypripedium macranthos (Orchidaceae)
Source: PLoS One. 2023 Jun 6;18(6):e0286804. doi: 10.1371/journal.pone.0286804 (PMC10243633; doi:10.1371/journal.pone.0286804)
Supplement: S3 Table — (XLSX) [file pone.0286804.s007.xlsx]

## Sheet: Supplementary table S3
	Table S3. Evaluation of 26 assemblies constructed by integrating assemblies using transcriptome data from Phalaenopsis equestris and Apostasia shenzhenica
	Transcriptome source	Assembly	Total no. of contigs	Total no. of proteins detected	Mapping rate	N50	% of Complete BUSCO	% of Single BUSCO	% of Duplicated BUSCO	% of Fragmented BUSCO	% of Missing BUSCO
	Phalaenopsis equestris	1	132081	16652	90.6173	905	91.5	87.1	4.4	4.5	4
		2	85935	16506	86.976	1028	88.1	84.3	3.8	6.5	5.4
		3	105444	16644	88.975	948	89.3	86.2	3.1	5.4	5.3
		4	88546	16237	89.2201	1137	90.1	86.8	3.3	5.1	4.8
		5	134625	16748	89.8485	863	91.4	87.7	3.7	4.7	3.9
		6	141884	16717	90.0409	831	90.9	87.2	3.7	4.8	4.3
		7	130970	16381	89.9789	916	92.1	88.4	3.7	4	3.9
		8	104860	16639	87.562	938	89	86.7	2.3	5.8	5.2
		9	88264	16261	88.2946	1099	90	86.9	3.1	5.4	4.6
		10	102608	16367	88.6946	1030	90.4	87.2	3.2	4.9	4.7
		11	141135	16678	89.6201	812	91.4	87.5	3.9	4.3	4.3
		12	147467	16664	89.5493	789	91.2	87.7	3.5	4.5	4.3
		13	138050	16381	89.7801	853	91.9	88.6	3.3	4	4.1
		14	114787	16604	87.942	856	89.1	86.4	2.7	5.5	5.4
		15	100140	16284	87.9988	993	89.9	86.7	3.2	5.3	4.8
		16	112072	16360	88.586	933	90.3	87.5	2.8	4.8	4.9
		17	149527	16699	89.0161	775	91	87.5	3.5	4.7	4.3
		18	140786	16412	89.1741	823	91.8	88.2	3.6	4.1	4.1
		19	146011	16422	89.2621	812	91.5	87.7	3.8	4.1	4.4
		20	113013	16366	87.521	916	90	87.3	2.7	5.1	4.9
		21	153462	16634	88.7259	744	91.1	87.4	3.7	4.5	4.4
		22	145665	16400	89.1032	786	91.6	88.1	3.5	4.1	4.3
		23	150613	16398	88.9207	772	91.6	88.1	3.5	4	4.4
		24	120105	16340	87.6407	856	90	87.1	2.9	5	5
		25	152772	16412	88.4283	756	91.5	87.9	3.6	4.1	4.4
		26	155952	16372	88.3657	736	91.4	87.9	3.5	4	4.6
		Trinity	166266	19319	94.0034	1091	86.3	39	47.3	8.3	5.4
		rnaSPAdes	503149	21570	96.9115	862	93	29.9	63.1	3.8	3.2
		Velvet	289052	20154	92.8641	927	86.1	32.7	53.4	9	4.9
		Trans-ABySS	451029	22174	96.5653	824	91.4	23.5	67.9	4.4	4.2
		IDBA-Tran	205225	19580	95.2831	1272	91.6	34.5	57.1	4.5	3.9
	Apostasia shenzhenica	1	116888	17250	88.9258	1398	92.5	82.5	10	4.2	3.3
		2	125672	17067	84.8331	1092	90.2	84.3	5.9	5.5	4.3
		3	128889	17320	88.6954	1176	91.8	84.4	7.4	4.2	4
		4	111176	17191	87.4794	1408	92.2	83.7	8.5	3.9	3.9
		5	130837	17310	88.844	1276	91.1	83.1	8	5	3.9
		6	128679	17293	88.5823	1300	91.2	83	8.2	4.6	4.2
		7	111983	17208	88.8491	1503	92.1	81.8	10.3	3.9	4
		8	137244	17279	88.7193	1103	90.6	85	5.6	4.6	4.8
		9	126598	17230	84.1916	1252	87.5	81	6.5	7.5	5
		10	123593	17239	88.777	1297	91.4	83.7	7.7	4.5	4.1
		11	141587	17296	88.4077	1182	92.2	83.6	8.6	3.8	4
		12	140388	17333	87.9814	1215	91.7	83.2	8.5	4.2	4.1
		13	126671	17218	88.3497	1369	92.5	82.6	9.9	3.7	3.8
		14	147110	17287	87.707	1048	91.4	84.9	6.5	4	4.6
		15	136291	17221	86.5669	1178	91.7	84.3	7.4	4	4.3
		16	134823	17241	88.2594	1216	92.1	84	8.1	4.2	3.7
		17	148792	17288	87.8625	1141	90.9	83.6	7.3	4.6	4.5
		18	139549	17226	88.1324	1250	91.5	84	7.5	4.4	4.1
		19	135576	17236	87.7469	1292	91.4	82	9.4	4.5	4.1
		20	144046	17191	85.7404	1137	91	84.6	6.4	4.5	4.5
		21	156067	17293	87.4947	1086	91.4	83.7	7.7	4	4.6
		22	147116	17218	87.6024	1177	92.2	83.4	8.8	3.6	4.2
		23	144572	17248	87.2182	1211	92	82.8	9.2	4.1	3.9
		24	151059	17196	87.2027	1087	91.5	84.9	6.6	4.1	4.4
		25	153339	17205	86.7854	1139	90.8	82.8	8	4.6	4.6
		26	158757	17201	86.5603	1093	91.5	83.3	8.2	4	4.5
		Trinity	223061	18151	95.116	1535	92.9	19	73.9	4	3.1
		rnaSPAdes	324257	18760	97.1538	2122	95	9.9	85.1	2.6	2.4
		Velvet	679656	19151	89.5857	737	64.1	33	31.1	28.4	7.5
		Trans-ABySS	686232	19363	97.5983	1046	94.5	9.1	85.4	3	2.5
		IDBA-Tran	286922	18703	93.4504	1806	88.8	12.6	76.2	6.4	4.8
